# Supplementary material for: (6,6′-Dimethyl-2,2′-bipyridine-κ2 N,N′)diiodidozinc(II)
Source: Acta Crystallogr Sect E Struct Rep Online. 2009 Oct 28;65(Pt 11):m1439–40. doi: 10.1107/S1600536809043049 (PMC2971262; doi:10.1107/S1600536809043049)
Supplement: Supplementary file 2 [file e-65-m1439-Isup2.hkl]

#
# h,k,l, Fc-squared, Fo-squared, sigma(Fo-squared) and status flag
#
data_I
_shelx_title ' KH321-3'
_shelx_refln_list_code          4
_shelx_F_calc_maximum      230.78
_exptl_crystal_F_000      1680.00
_reflns_d_resolution_high  0.7278
 
loop_
 _symmetry_equiv_pos_as_xyz
 'x, y, z'
 '-x, y, -z+1/2'
 'x+1/2, y+1/2, z'
 '-x+1/2, y+1/2, -z+1/2'
 '-x, -y, -z'
 'x, -y, z-1/2'
 '-x+1/2, -y+1/2, -z'
 'x+1/2, -y+1/2, z-1/2'
 
_cell_length_a    13.4208
_cell_length_b     8.4407
_cell_length_c    13.7521
_cell_angle_alpha  90.000
_cell_angle_beta  105.140
_cell_angle_gamma  90.000
 
_shelx_F_squared_multiplier     1.000
 
loop_
 _refln_index_h
 _refln_index_k
 _refln_index_l
 _refln_F_squared_calc
 _refln_F_squared_meas
 _refln_F_squared_sigma
 _refln_observed_status
   2   0   0     9391.39    11304.13     68.04 o
   8   0   0     6259.43     7445.45     44.87 o
  10   0   0     7690.14     7087.92     39.19 o
  12   0   0     2373.77     2589.00     30.26 o
  14   0   0     1006.25      967.20     24.63 o
  16   0   0      192.29      224.93     21.74 o
   1   1   0     3976.28     4850.00     65.22 o
   5   1   0     4467.91     4596.51    106.01 o
   7   1   0    27860.27    29485.45    782.45 o
   9   1   0     6474.83     7314.71     78.28 o
  11   1   0       76.74       82.64     10.76 o
  13   1   0     3756.66     4191.11    139.75 o
  15   1   0       49.04       63.36     11.40 o
  17   1   0       88.46       95.58     15.01 o
   0   2   0    10849.62    12142.71     88.97 o
   2   2   0    23120.66    24256.19     93.20 o
   4   2   0    31359.50    34215.82     92.12 o
   6   2   0     4953.35     5288.41    676.80 o
   8   2   0      908.82      814.46     28.12 o
  10   2   0    11252.10    11774.51    609.62 o
  12   2   0       15.10       24.35     13.54 o
  14   2   0       12.34       20.13     13.40 o
  16   2   0      671.19      614.67    144.10 o
   1   3   0       11.28       19.11     11.78 o
   3   3   0     6472.37     6959.91     45.08 o
   5   3   0     5017.79     5730.71     34.96 o
   7   3   0      185.22      215.50     31.45 o
   9   3   0      656.25      640.15     57.94 o
  11   3   0      673.66      698.65    108.62 o
  13   3   0        0.89       11.24     11.05 o
  15   3   0        0.09       15.62     18.99 o
  17   3   0       17.82        9.20     16.87 o
   0   4   0       30.84      106.89     20.19 o
   2   4   0     5423.49     5189.77   1350.99 o
   4   4   0     5010.66     5644.27     37.85 o
   6   4   0       80.92       90.47     20.03 o
   8   4   0     3439.86     3763.16     30.36 o
  10   4   0     1314.17     1419.15    292.02 o
  12   4   0       57.78       64.18     11.04 o
  14   4   0      213.80      273.74     65.06 o
  16   4   0      159.28      148.38     26.84 o
   1   5   0       42.10       36.43     20.50 o
   3   5   0    30522.61    30469.29     76.32 o
   5   5   0       85.28      128.06     19.52 o
   7   5   0     1287.01     1465.49     24.32 o
   9   5   0     5876.32     6457.70     36.61 o
  11   5   0      342.59      434.00     18.85 o
  13   5   0      338.69      326.19     15.90 o
  15   5   0      165.86      185.37     15.59 o
   0   6   0    29891.34    31257.57     91.81 o
   2   6   0      320.30      284.37     11.08 o
   4   6   0     3166.78     3480.72    101.20 o
   6   6   0    11366.87    11890.10     44.46 o
   8   6   0      121.17      207.84     19.05 o
  10   6   0     1559.56     1647.87     19.98 o
  12   6   0      860.04      762.77     16.83 o
  14   6   0       69.50       46.63     21.07 o
   1   7   0     9225.10     8281.67   1364.59 o
   3   7   0     5474.10     5613.32     40.62 o
   5   7   0     1460.02     1406.58     23.80 o
   7   7   0     8584.95     9344.12     43.48 o
   9   7   0      224.93      185.17     19.98 o
  11   7   0        7.10       -7.69     13.43 o
  13   7   0     1160.73     1248.21     20.55 o
   0   8   0     5604.91     5677.40    338.27 o
   2   8   0      274.92      286.43     11.95 o
   4   8   0     2305.08     2583.40     45.23 o
   6   8   0     1414.58     1481.81     20.19 o
   8   8   0       34.93      -19.78     19.78 o
  10   8   0     1166.23     1223.89     24.37 o
  12   8   0       21.62       28.25     14.72 o
   1   9   0      110.67      101.26      9.85 o
   3   9   0     2558.95     2736.03     26.88 o
   5   9   0      743.62      817.25     22.82 o
   7   9   0        9.87       71.62     20.24 o
   9   9   0      365.66      419.60     21.84 o
  11   9   0      364.26      449.03     23.29 o
   0  10   0       17.25       -3.23     13.73 o
   2  10   0       13.14       34.99     10.45 o
   4  10   0       74.10       77.76     20.55 o
   6  10   0        0.63        5.22     14.41 o
   8  10   0      113.11       51.33     21.84 o
   1  11   0      160.59      182.44     11.65 o
   3  11   0      415.78      316.97     13.81 o
   5  11   0        0.84        8.47     12.20 o
 -17   1   1        0.34       15.73     14.55 o
 -15   1   1        8.65       53.04     13.38 o
 -13   1   1     2228.20     2444.14     69.19 o
 -11   1   1     1256.13     1306.96     15.46 o
  -9   1   1      250.68      337.26     46.83 o
  -7   1   1    15233.55    15688.32    430.36 o
  -5   1   1    16618.51    17873.47    468.08 o
  -3   1   1     2154.34     2368.91     98.80 o
  -1   1   1    28493.16    28875.30    791.84 o
   5   1   1     6382.44     6705.36    636.81 o
   7   1   1    21203.79    21996.54    118.84 o
   9   1   1       23.37       49.81     10.71 o
  11   1   1       63.69       80.83     13.14 o
  13   1   1     1227.68     1381.14     19.04 o
  15   1   1       28.88       31.76     11.40 o
  17   1   1       13.18        9.13     11.19 o
 -16   2   1      181.80      157.36     12.65 o
 -14   2   1      152.54      175.49     11.57 o
 -12   2   1     2770.02     2937.10    143.63 o
 -10   2   1     2992.36     3215.69    145.67 o
  -8   2   1       91.99      127.16     10.92 o
  -6   2   1    35801.45    39100.64    425.72 o
  -4   2   1    12346.68    13383.48    483.83 o
  -2   2   1     8198.99     8501.46    166.55 o
   2   2   1     1130.46      927.91     59.49 o
   4   2   1    18073.06    20951.62     72.08 o
   6   2   1    31521.16    34415.80     83.91 o
   8   2   1     1743.73     1782.39     38.70 o
  10   2   1     5138.06     5678.71    200.56 o
  12   2   1     1509.07     1689.22    102.73 o
  14   2   1      743.08      723.14    114.14 o
  16   2   1      278.64      281.96     13.23 o
 -17   3   1      218.79      137.71     31.89 o
 -15   3   1      759.43      764.13    108.38 o
 -13   3   1     1293.75     1283.30    185.25 o
 -11   3   1     1408.23     1523.63    234.89 o
  -9   3   1    26106.52    26872.64   3052.51 o
  -7   3   1     4390.55     4869.74    635.62 o
  -5   3   1      724.54      630.76     25.18 o
  -1   3   1     3031.13     3299.35     34.99 o
   5   3   1    11225.77    12956.29     50.14 o
   7   3   1     7264.15     7133.13    949.57 o
   9   3   1     9820.10     9927.58    786.15 o
  11   3   1     2909.10     3015.85    293.44 o
  13   3   1      791.49      768.11     54.52 o
  15   3   1      136.88      175.54     28.66 o
 -16   4   1      601.03      516.23    112.26 o
 -14   4   1       59.06       51.97     16.87 o
 -12   4   1      610.46      542.36     94.28 o
 -10   4   1     8437.82     8916.40   1735.68 o
  -8   4   1      197.49      175.46     19.21 o
  -6   4   1    18607.86    20324.75     61.03 o
  -4   4   1    31211.81    33461.21     82.41 o
   0   4   1    24607.09    26226.27     96.77 o
   2   4   1     3283.97     3142.97     58.63 o
   4   4   1    28464.83    30821.09     76.89 o
   6   4   1     8648.87     9076.39     39.55 o
   8   4   1       98.48      165.03     13.84 o
  10   4   1     8223.40     8695.58   1637.63 o
  12   4   1       67.90       83.50     22.10 o
  14   4   1       72.01       47.93     11.52 o
  16   4   1      725.46      579.41    123.62 o
 -15   5   1        0.06       19.36     20.29 o
 -13   5   1     1549.65     1448.14     20.50 o
 -11   5   1        2.28        8.21     12.91 o
  -9   5   1     1285.29     1350.86     24.06 o
  -7   5   1     8142.12     8865.97     41.72 o
  -5   5   1     2248.08     2048.47     21.95 o
  -3   5   1     9205.76     9571.10    156.50 o
  -1   5   1     9136.09     9774.09     60.82 o
   1   5   1    17496.05    18397.51    114.37 o
   3   5   1     8192.83     9001.07    479.99 o
   5   5   1       21.70        1.91     13.12 o
   7   5   1    11824.77    13236.26     48.64 o
   9   5   1       74.71       78.49     19.11 o
  11   5   1      304.96      371.89     19.21 o
  13   5   1     1239.20     1177.15     19.21 o
  15   5   1      153.11      140.76     21.02 o
 -14   6   1      286.00      339.30     21.79 o
 -12   6   1      159.68      167.87     19.52 o
 -10   6   1       55.44       78.33     18.28 o
  -8   6   1     1404.77     1796.69     24.84 o
  -6   6   1     3503.91     3640.31     27.32 o
  -4   6   1      302.22      296.39     20.64 o
  -2   6   1     4641.40     4733.70     57.34 o
   0   6   1    15395.95    15882.14    227.61 o
   2   6   1     1279.37     1440.21     20.48 o
   4   6   1      203.06      215.74     19.47 o
   6   6   1     2683.43     3007.77     29.07 o
   8   6   1     2148.10     2452.11     26.44 o
  10   6   1      113.35      144.17     18.74 o
  12   6   1        4.09       10.28     13.58 o
  14   6   1      324.82      326.08     16.68 o
 -13   7   1        5.65        5.78     20.55 o
 -11   7   1      304.86      335.38     15.59 o
  -9   7   1       65.18       91.09     13.37 o
  -7   7   1       72.05       83.75     19.47 o
  -5   7   1      795.78      792.26     17.19 o
  -3   7   1     1240.71     1435.34     36.73 o
  -1   7   1     2669.93     2596.27     73.31 o
   1   7   1      467.94      488.91     15.26 o
   3   7   1      191.33      200.97     27.39 o
   5   7   1      472.94      531.34     15.18 o
   7   7   1       53.97      107.71     14.05 o
   9   7   1      301.65      284.62     14.82 o
  11   7   1       49.59       61.09     14.05 o
  13   7   1       28.55       39.66     21.17 o
 -12   8   1      859.82      817.82     18.95 o
 -10   8   1       20.24       69.76     19.26 o
  -8   8   1       13.99       44.25     13.22 o
  -6   8   1     3403.86     3427.06     31.50 o
  -4   8   1       39.93       52.22     12.80 o
  -2   8   1      197.69      182.01     12.08 o
   0   8   1     3892.50     3844.70     36.75 o
   2   8   1      373.88      401.54     14.87 o
   4   8   1       17.30       26.28     18.64 o
   6   8   1     3095.13     3052.33     25.61 o
   8   8   1      318.14      350.15     15.39 o
  10   8   1        4.19       15.49     20.34 o
  12   8   1      541.80      484.66     23.96 o
 -11   9   1        4.46       58.56     21.27 o
  -9   9   1      573.07      449.18     17.25 o
  -7   9   1      594.58      599.50     17.30 o
  -5   9   1      493.19      470.51     21.48 o
  -3   9   1     1739.80     1713.55     32.76 o
  -1   9   1      455.57      439.55     12.68 o
   1   9   1     1299.81     1260.57     36.21 o
   3   9   1     1451.67     1355.18     18.52 o
   5   9   1       35.57       43.63     19.26 o
   7   9   1      705.23      644.37     17.45 o
   9   9   1      457.18      380.82     22.05 o
  -8  10   1      261.58      226.89     22.05 o
  -6  10   1      200.46      199.47     20.96 o
  -4  10   1     1303.62     1317.19     20.89 o
  -2  10   1     1399.36     1405.97     23.07 o
   0  10   1      437.77      423.30     14.63 o
   2  10   1      636.21      550.75     14.76 o
   4  10   1     2181.03     2147.74     39.50 o
   6  10   1       71.85       78.38     21.17 o
   8  10   1       12.88      -21.84     21.84 o
  -5  11   1        0.55      -14.97     14.97 o
  -3  11   1      878.03      770.66     24.42 o
  -1  11   1        9.29       21.59     11.23 o
   1  11   1      128.67      147.63     11.54 o
   3  11   1      586.80      534.49     32.74 o
   5  11   1       54.93       51.27     12.71 o
 -18   0   2      128.87      140.09     22.67 o
 -16   0   2      685.52      739.43     23.24 o
 -14   0   2      322.62      310.18     15.59 o
 -12   0   2     9914.70    11058.55     51.22 o
 -10   0   2     4570.09     4709.51    248.89 o
  -8   0   2     1226.73     1275.35     32.43 o
  -2   0   2       55.85       79.05     21.68 o
   2   0   2     2495.48     2340.06     42.65 o
   8   0   2     5785.49     6239.28     40.84 o
  10   0   2     6568.67     7640.53     44.20 o
  12   0   2     1774.75     2065.56     27.94 o
  14   0   2     2253.06     2255.12     31.03 o
  16   0   2       57.38       86.04     66.77 o
 -17   1   2       12.30        7.06     14.77 o
 -15   1   2      192.46      211.11     13.30 o
 -13   1   2     3534.78     3466.57    265.70 o
 -11   1   2       64.12       95.08     26.18 o
  -9   1   2    12019.74    12279.97    324.22 o
  -7   1   2    17920.46    17622.82    840.24 o
  -5   1   2     2999.76     2524.01     45.88 o
  -1   1   2     4114.57     4233.84    103.02 o
   5   1   2     1291.87       67.13     20.45 o
   7   1   2    36735.07    41470.26     92.74 o
   9   1   2      584.22      533.72     14.77 o
  11   1   2     1531.82     1465.69     24.84 o
  13   1   2     1893.89     2174.01    535.68 o
  15   1   2        3.50        5.10     12.12 o
 -16   2   2      695.09      685.76     61.32 o
 -14   2   2      103.86      102.41     18.95 o
 -12   2   2      107.31      120.11     18.20 o
 -10   2   2     7169.01     6744.83     64.69 o
  -8   2   2     2632.35     2445.19     94.90 o
  -6   2   2     6233.05     6384.95    361.37 o
  -4   2   2    25663.44    26656.79    418.61 o
   0   2   2    17640.68    18092.48     54.59 o
   2   2   2     1682.56     1507.16     30.69 o
   6   2   2       12.04       34.22     12.62 o
   8   2   2        5.20       12.85     12.62 o
  10   2   2     6843.65     6965.02    235.78 o
  12   2   2      595.44      640.90     57.77 o
  14   2   2        1.24       16.27      9.92 o
  16   2   2      205.15      249.58     30.24 o
 -17   3   2       76.34       81.74     17.30 o
 -15   3   2        8.43       21.50     11.75 o
 -13   3   2       26.72       52.64     16.89 o
 -11   3   2     1330.30     1383.81    153.67 o
  -9   3   2     2744.41     2698.61    257.86 o
  -7   3   2       16.16       14.25      7.89 o
  -5   3   2      492.92      536.99     30.18 o
  -3   3   2     6361.89     6399.03    199.99 o
  -1   3   2      123.16      134.96     12.74 o
   1   3   2      449.96      557.72     21.36 o
   3   3   2    12285.78    10209.70    114.01 o
   5   3   2     3800.12     3229.68    296.50 o
   7   3   2      155.64      171.51     10.95 o
   9   3   2      216.20      253.55     31.03 o
  11   3   2      792.86      797.62     93.02 o
  13   3   2       21.60        6.52     10.43 o
  15   3   2       42.83       39.12     10.80 o
 -16   4   2       91.32       47.08     12.12 o
 -14   4   2      278.60      273.64     59.30 o
 -12   4   2        0.93       32.35     14.06 o
 -10   4   2     1553.57     1541.14    288.91 o
  -8   4   2     3346.19     3293.34    223.96 o
  -6   4   2      266.37      301.79     15.34 o
  -4   4   2     3430.23     3544.34    107.85 o
  -2   4   2     8500.27     8661.69    192.48 o
   0   4   2      208.95      235.27     12.51 o
   2   4   2     7620.24     7774.84     74.46 o
   6   4   2       40.61       41.31     13.22 o
   8   4   2      552.38      577.86     15.49 o
  10   4   2     1999.68     2285.32    416.63 o
  12   4   2        2.16        9.42     13.12 o
  14   4   2        3.27        6.11     14.07 o
 -15   5   2      611.50      576.16     23.44 o
 -13   5   2       71.35       84.37     20.14 o
 -11   5   2       14.75       12.19     13.01 o
  -9   5   2     7115.04     7747.88     35.63 o
  -7   5   2       16.89       22.59     17.02 o
  -5   5   2      141.65      149.65     14.44 o
  -3   5   2    28286.85    29155.45     75.75 o
  -1   5   2      937.41     1033.35     48.95 o
   1   5   2     3249.31     3386.73     40.43 o
   3   5   2    17330.01    18268.90     56.95 o
   5   5   2     2295.61     2368.51     23.24 o
   7   5   2     1335.75     1644.31     24.48 o
   9   5   2     2415.11     2692.06     26.75 o
  11   5   2      398.51      410.41     15.34 o
  13   5   2      190.31      241.45     20.34 o
  15   5   2      220.58      216.51     16.52 o
 -14   6   2       21.56      -12.70     20.34 o
 -12   6   2     1736.58     1699.97     25.35 o
 -10   6   2     1073.27     1216.97     22.67 o
  -8   6   2      155.04      121.86     13.53 o
  -6   6   2    16840.76    17987.69     58.40 o
  -4   6   2      254.91      276.67     10.85 o
  -2   6   2     4163.98     4214.78     52.13 o
   0   6   2    24064.41    24240.84    205.88 o
   2   6   2      574.56      743.79     21.30 o
   4   6   2     7042.22     7777.89     40.38 o
   6   6   2     5957.26     5954.09     32.48 o
   8   6   2     1152.78     1417.21     23.55 o
  10   6   2     1923.14     2162.69     25.82 o
  12   6   2      189.90      197.35     20.50 o
  14   6   2      325.38      356.70     22.51 o
 -13   7   2     1373.06     1397.28     21.33 o
 -11   7   2      336.59      351.54     20.50 o
  -9   7   2     1264.29     1203.02     18.49 o
  -7   7   2     4360.18     4702.99     29.64 o
  -5   7   2     5064.35     4638.87    166.48 o
  -3   7   2     5170.04     5369.08     58.73 o
  -1   7   2     2328.05     2483.48     31.69 o
   1   7   2    14592.72    15703.84     74.13 o
   3   7   2     1263.84     1162.07     53.03 o
   5   7   2      264.73      202.98     19.21 o
   7   7   2     7944.44     8737.39     42.50 o
   9   7   2        2.68       -0.98     18.69 o
  11   7   2       58.30       69.86     13.99 o
  13   7   2      742.05      747.13     18.64 o
 -12   8   2      155.61      129.30     15.39 o
 -10   8   2      950.55     1056.12     24.01 o
  -8   8   2       22.18       24.94     12.96 o
  -6   8   2     2733.91     2812.89     25.04 o
  -4   8   2      767.04      811.17     29.81 o
  -2   8   2     1340.35     1419.79     16.50 o
   0   8   2     4234.09     4441.01     56.69 o
   2   8   2        0.23       23.46     10.37 o
   4   8   2     3870.25     4052.99     29.12 o
   6   8   2      333.76      297.17     20.29 o
   8   8   2      313.41      409.17     21.17 o
  10   8   2      707.08      869.40     23.49 o
  12   8   2        0.78      -15.54     15.54 o
 -11   9   2      383.30      464.37     22.82 o
  -9   9   2      707.67      735.97     23.49 o
  -7   9   2       18.24       54.73     19.73 o
  -5   9   2      346.68      341.39     13.67 o
  -3   9   2     3206.49     3581.42     35.40 o
  -1   9   2      352.51      348.07     14.87 o
   1   9   2        0.79       26.00     10.11 o
   3   9   2     1927.65     2087.91     55.70 o
   5   9   2     1233.27     1323.51    149.41 o
   7   9   2       33.07       48.33     19.21 o
   9   9   2       61.75       85.66     14.97 o
  -8  10   2       70.86       53.29     15.54 o
  -6  10   2        3.61       69.76     19.93 o
  -4  10   2      219.69      244.27     12.57 o
  -2  10   2       35.37       57.91     12.41 o
   0  10   2        1.24       24.23     10.24 o
   2  10   2       34.74       53.04     11.37 o
   4  10   2       10.76       32.94     21.87 o
   6  10   2       34.35       29.10     15.62 o
   8  10   2       32.56       53.69     25.41 o
  -5  11   2       19.37       44.92     21.53 o
  -3  11   2      570.11      448.00     16.29 o
  -1  11   2      141.80      138.95     24.46 o
   1  11   2        2.61       19.38     10.58 o
   3  11   2      258.31      210.11     13.05 o
 -17   1   3       71.18       62.37     11.98 o
 -15   1   3        0.08        6.73     13.69 o
 -13   1   3     1540.55     1446.90     71.44 o
 -11   1   3     1917.41     1940.83    115.52 o
  -9   1   3      272.63      239.18     17.14 o
  -7   1   3    11865.64    12134.22    633.66 o
  -5   1   3    22882.74    22605.58    718.39 o
  -3   1   3     6880.71     7350.38    207.55 o
  -1   1   3     6049.80     5842.71     43.37 o
   3   1   3      263.62      233.16     73.40 o
   5   1   3     1406.82     1195.64     26.80 o
   7   1   3    13855.86    14048.73   1421.89 o
   9   1   3      116.96      114.95      9.63 o
  11   1   3        0.59       11.21      9.45 o
  13   1   3     1271.45     1301.24    250.04 o
  15   1   3      157.99      172.56     10.97 o
 -16   2   3      310.16      282.97     47.61 o
 -14   2   3       10.87       31.90     25.41 o
 -12   2   3     5779.37     5556.60    276.66 o
 -10   2   3     1987.45     2150.63     98.28 o
  -8   2   3     4312.90     4245.03    163.16 o
  -6   2   3    38977.90    42319.00    328.17 o
  -4   2   3       70.69      124.30     15.64 o
  -2   2   3    31993.38    30277.74   1521.89 o
   2   2   3    12259.74    11875.52    556.88 o
   4   2   3    22180.45    19130.66     94.86 o
   6   2   3     7571.30     5815.60     49.00 o
   8   2   3     6014.02     6609.66    348.16 o
  10   2   3     2115.02     2154.63    110.75 o
  12   2   3       83.60      115.82     12.34 o
  14   2   3      229.07      231.81     43.88 o
  16   2   3      186.83      135.26     22.70 o
 -17   3   3       58.60       31.39     15.17 o
 -15   3   3     1637.40     1454.60    121.27 o
 -13   3   3      342.52      394.19     80.32 o
 -11   3   3       35.70       51.83     10.54 o
  -9   3   3    23865.84    24194.01   1515.40 o
  -7   3   3     1275.98     1421.46     69.15 o
  -5   3   3    10242.42     9704.97    325.62 o
  -1   3   3     7091.35     6834.67    312.83 o
   1   3   3    11696.72    10975.61     71.07 o
   5   3   3    14985.74    11846.88     88.81 o
   7   3   3     8828.42     9440.85    660.22 o
   9   3   3     3689.97     4012.57    371.76 o
  11   3   3     3532.45     3688.03    382.13 o
  13   3   3     1071.50     1060.35    104.60 o
  15   3   3       12.36       13.07     10.33 o
 -16   4   3      741.51      695.16    165.00 o
 -14   4   3       28.07       26.86     14.90 o
 -12   4   3     2615.91     2419.62    496.02 o
 -10   4   3     4749.53     5001.19    548.51 o
  -8   4   3     6879.08     6458.33    274.21 o
  -6   4   3    10807.87    11058.95    355.44 o
  -4   4   3    12158.33    12705.33    158.86 o
  -2   4   3    40873.24    42224.11    101.41 o
   0   4   3    29642.62    27546.93     79.21 o
   2   4   3      423.98      605.77     22.67 o
   6   4   3     1144.89     1474.27     23.65 o
   8   4   3     2027.79     2033.15    207.55 o
  10   4   3     6929.12     7190.39   1133.61 o
  12   4   3      664.26      643.84    114.41 o
  14   4   3       96.08       95.90     17.83 o
 -15   5   3       31.73       86.65     20.60 o
 -13   5   3     1433.49     1420.72     19.93 o
 -11   5   3       53.95       71.32     16.94 o
  -9   5   3     2755.79     2767.08    374.90 o
  -7   5   3     6144.89     6473.78    257.28 o
  -5   5   3     8531.15     8620.20    213.75 o
  -3   5   3     9101.86     9433.86    187.14 o
  -1   5   3      855.92      770.70     20.15 o
   1   5   3    21691.64    21819.55    172.24 o
   3   5   3     1484.34     1260.81     41.10 o
   5   5   3      468.80      540.43     15.65 o
   7   5   3     7888.94     8859.10     40.59 o
   9   5   3      266.17      348.29     19.83 o
  11   5   3      103.90      127.44     13.27 o
  13   5   3      671.12      640.86     18.07 o
 -14   6   3      358.78      408.70     21.69 o
 -12   6   3      437.97      454.45     15.44 o
 -10   6   3      189.01      220.59     18.49 o
  -8   6   3     1343.59     1517.16    201.10 o
  -6   6   3    10837.68    11062.79    370.67 o
  -4   6   3     1379.45     1419.76    120.08 o
  -2   6   3        5.66       52.93     17.66 o
   0   6   3     6012.38     6358.69    153.31 o
   2   6   3     3782.00     3853.14    107.95 o
   4   6   3       61.63       81.53     13.53 o
   6   6   3      394.72      349.53     15.70 o
   8   6   3     1547.41     1937.81     24.58 o
  10   6   3        5.01       60.62     18.38 o
  12   6   3        3.43        5.27     13.99 o
  14   6   3      251.65      145.88     88.35 o
 -13   7   3        8.95       -8.88     14.72 o
 -11   7   3      233.23      229.21     14.82 o
  -9   7   3        6.65       -5.83     13.43 o
  -7   7   3      246.24      261.69     14.30 o
  -5   7   3     3670.44     3704.88     90.70 o
  -3   7   3      254.40      334.19     14.33 o
  -1   7   3       15.19       30.68     13.60 o
   1   7   3      188.02      196.18     11.84 o
   3   7   3       11.54       20.79     13.75 o
   5   7   3       57.30      125.68     18.49 o
   7   7   3        3.14       -1.24     13.84 o
   9   7   3      119.99      119.33     19.00 o
  11   7   3      129.18      150.26     19.98 o
  13   7   3       97.75       60.94     15.68 o
 -12   8   3      687.95      574.09     17.92 o
 -10   8   3      128.09      136.06     14.61 o
  -8   8   3       98.62       95.89     19.57 o
  -6   8   3     1544.15     1499.83     54.21 o
  -4   8   3      263.76      285.71     11.24 o
  -2   8   3       29.40       26.54     10.76 o
   0   8   3     4574.35     4330.77    203.05 o
   2   8   3     1180.09     1204.73     13.50 o
   4   8   3        0.30       -3.46     22.05 o
   6   8   3     2453.41     1771.84    950.75 o
   8   8   3      544.96      580.57    313.07 o
  10   8   3       16.28        0.72     12.12 o
 -11   9   3      169.35      133.43     15.96 o
  -9   9   3      575.28      542.90     23.13 o
  -7   9   3      163.48      221.00     20.45 o
  -5   9   3     1152.64     1041.22     23.54 o
  -3   9   3     1440.53     1462.38     28.77 o
  -1   9   3        2.20        5.63      9.61 o
   1   9   3     1894.71     1777.30    100.39 o
   3   9   3      879.28      742.14     58.69 o
   5   9   3      161.20      198.56     14.49 o
   7   9   3      649.88      559.88    135.91 o
   9   9   3      134.81       99.10     27.63 o
  -8  10   3      582.03      576.88     24.06 o
  -6  10   3      270.45      257.51     21.43 o
  -4  10   3      470.15      477.26     16.85 o
  -2  10   3     2210.08     2153.35     26.97 o
   0  10   3       97.92      104.59     11.65 o
   2  10   3      123.97       99.42      9.11 o
   4  10   3     1795.51     1705.45    115.20 o
   6  10   3        8.73       31.01     11.90 o
  -5  11   3       37.53       28.76     21.95 o
  -3  11   3      714.77      675.16     26.08 o
  -1  11   3       13.74       21.14     10.74 o
   1  11   3      259.53      278.85     17.55 o
   3  11   3      358.89      292.66     13.70 o
 -18   0   4      282.40      251.62     23.34 o
 -16   0   4      206.97      186.41     20.81 o
 -14   0   4        1.57       42.92     12.68 o
 -12   0   4     8720.23     9484.17    416.11 o
 -10   0   4      158.95      177.71     19.65 o
  -8   0   4      894.19     1284.60     36.58 o
  -4   0   4      828.80      683.36     18.41 o
   2   0   4    36187.38    30739.41   3734.73 o
   6   0   4     5758.21     4728.91     36.92 o
   8   0   4    20501.68    19339.84     62.02 o
  10   0   4      961.51     1210.93     43.84 o
  12   0   4      190.30      356.06     75.70 o
  14   0   4     1535.26     1547.39     40.90 o
  16   0   4       18.14       20.34     14.95 o
 -17   1   4        8.69       -2.41     19.13 o
 -15   1   4      941.75     1009.46     57.47 o
 -13   1   4     2231.05     2440.56     81.69 o
 -11   1   4     2185.69     2248.26     58.03 o
  -9   1   4    24261.35    25251.79    730.15 o
  -7   1   4       45.19       99.51     14.97 o
  -5   1   4    29139.72    27592.79    489.00 o
  -3   1   4    33581.75    33034.91   1089.71 o
  -1   1   4      881.15      841.83     16.05 o
   3   1   4     4471.49     4142.31    133.63 o
   5   1   4     4442.35     3467.27    265.72 o
   7   1   4    19107.21    19617.48    855.18 o
   9   1   4        0.13        9.16      7.53 o
  11   1   4     2233.41     2365.97    103.28 o
  13   1   4      476.85      569.83     42.12 o
  15   1   4       54.67       55.04     11.79 o
 -18   2   4        1.81       -4.75     15.65 o
 -16   2   4      712.82      664.02     29.90 o
 -14   2   4      118.40      178.21     40.77 o
 -12   2   4      923.20      897.87     22.06 o
 -10   2   4     5004.66     4844.08    192.08 o
  -8   2   4     9107.13     8678.63    254.99 o
  -6   2   4     5120.13     5433.48    308.87 o
  -4   2   4     5656.50     5875.24    225.00 o
  -2   2   4    46304.48    46152.60    113.03 o
   0   2   4     1412.82     1405.55     26.14 o
   2   2   4      759.34      575.29     19.61 o
   4   2   4    36143.96    30516.43     76.32 o
   6   2   4      553.53      340.29    197.64 o
   8   2   4       78.85       52.57     25.21 o
  10   2   4     5728.92     5782.51   1226.40 o
  12   2   4      613.67      582.76     95.97 o
  14   2   4      167.50      165.97     22.61 o
 -17   3   4       62.96       53.22     14.95 o
 -15   3   4      146.84      155.90     26.44 o
 -13   3   4        0.17       -7.98     10.75 o
 -11   3   4      550.03      597.70     34.64 o
  -9   3   4     1801.54     1906.90    121.02 o
  -7   3   4       53.01       86.82     13.50 o
  -5   3   4        1.53       -4.58      7.94 o
  -3   3   4     9464.96     9516.76    341.99 o
  -1   3   4     8599.21     8899.97    125.48 o
   1   3   4      138.81      206.62     10.72 o
   3   3   4     1127.90      971.54     52.67 o
   5   3   4     3061.31     1517.81   1079.46 o
   7   3   4       36.49       53.30     17.60 o
   9   3   4       50.89       48.38     11.74 o
  11   3   4       89.11       84.07     10.07 o
  13   3   4       21.21       20.75     14.14 o
  15   3   4        1.89      -12.73     12.73 o
 -16   4   4       82.08      120.02     57.94 o
 -14   4   4      740.76      611.81     78.72 o
 -12   4   4       16.80       26.26     10.83 o
 -10   4   4      162.58      194.04     15.67 o
  -8   4   4     4307.17     4128.64    229.38 o
  -6   4   4       17.96       39.19      8.20 o
  -4   4   4      547.24      616.46     16.63 o
  -2   4   4    16962.70    17829.73    332.08 o
   0   4   4     1726.40     1739.78    133.12 o
   2   4   4      790.34      748.22     24.81 o
   4   4   4     5361.02     3545.22   1071.17 o
   6   4   4      199.76      201.38     18.04 o
   8   4   4      383.12      473.37     67.52 o
  10   4   4      779.69      789.86    182.99 o
  12   4   4       36.94        8.65     14.07 o
  14   4   4        0.19       -5.34     11.76 o
 -15   5   4      558.65      579.81    181.91 o
 -13   5   4        7.78        9.57     14.56 o
 -11   5   4       68.02       69.72     14.68 o
  -9   5   4     8498.38     8852.23    341.12 o
  -7   5   4      793.09      792.41     38.04 o
  -5   5   4     2399.95     2331.17     55.92 o
  -3   5   4    16045.84    15842.70    813.20 o
  -1   5   4     4135.45     4254.96    129.27 o
   1   5   4     3588.23     3760.95     47.93 o
   3   5   4     9541.61     8703.56    286.16 o
   5   5   4     3858.71     2894.58     28.04 o
   7   5   4     1975.03     2179.05   1148.47 o
   9   5   4      888.24     1064.10    575.46 o
  11   5   4     1388.27     1556.31    792.08 o
  13   5   4       18.92       23.71     16.60 o
 -14   6   4       55.68       54.27     20.14 o
 -12   6   4     2437.08     2475.50     23.60 o
 -10   6   4       13.67       46.37     16.78 o
  -8   6   4     1184.26     1138.18     39.91 o
  -6   6   4    11846.76    12312.95    293.43 o
  -4   6   4      496.96      471.11     22.46 o
  -2   6   4     7869.55     7813.24    155.13 o
   0   6   4    11036.37    11377.02     55.80 o
   2   6   4     3455.41     3620.42     90.00 o
   4   6   4     6503.82     5621.26    643.80 o
   6   6   4     1299.94     1234.23    183.41 o
   8   6   4     1925.16     2009.37   1025.83 o
  10   6   4      722.62      706.55    358.18 o
  12   6   4       62.79       17.67     51.15 o
 -13   7   4      788.05      789.93     18.85 o
 -11   7   4      744.36      690.79     16.89 o
  -9   7   4     1566.90     1654.48     24.79 o
  -7   7   4     1680.51     1796.10    139.26 o
  -5   7   4     7470.18     7873.49    606.91 o
  -3   7   4     3001.97     3041.03    108.88 o
  -1   7   4      613.69      521.24     62.14 o
   1   7   4    18788.20    19248.03    141.05 o
   3   7   4       75.21      204.10     83.26 o
   5   7   4      217.94      318.16     26.10 o
   7   7   4     5468.22     5832.86    184.65 o
   9   7   4      193.74      224.59    120.52 o
  11   7   4      217.34      221.84     74.67 o
 -12   8   4      435.75      537.90     22.57 o
 -10   8   4      503.10      653.10     22.57 o
  -8   8   4      333.71      282.71     21.33 o
  -6   8   4     3176.21     3294.52    142.49 o
  -4   8   4        9.51       19.47     11.13 o
  -2   8   4     3412.87     3715.87     31.29 o
   0   8   4     1162.31     1208.26     22.00 o
   2   8   4      338.47      430.66     30.78 o
   4   8   4     2902.71     2980.02    162.53 o
   6   8   4        2.20       30.98     25.97 o
   8   8   4      585.50      572.40    117.19 o
  10   8   4      244.24      252.41     39.48 o
 -11   9   4      153.87      125.01     21.74 o
  -9   9   4      956.33      874.57     18.95 o
  -7   9   4       15.36       34.54     14.15 o
  -5   9   4       77.99       57.66     10.47 o
  -3   9   4     2439.55     2567.08     17.77 o
  -1   9   4      866.11      985.78     14.10 o
   1   9   4        0.63        1.43     14.52 o
   3   9   4      663.95      691.56     46.54 o
   5   9   4      947.18     1016.61     20.71 o
   7   9   4        0.96        4.81     36.56 o
   9   9   4       17.46      -10.62     17.56 o
  -8  10   4        1.96       48.38     20.86 o
  -6  10   4        0.35       -4.68     12.23 o
  -4  10   4       88.93       98.63     12.85 o
  -2  10   4        0.33       13.46     12.56 o
   0  10   4       22.14       75.35     12.29 o
   2  10   4       10.46       11.25      9.58 o
   4  10   4       33.26       73.59     14.53 o
   6  10   4       73.84       50.18     15.70 o
  -3  11   4      163.73      109.57     13.71 o
  -1  11   4      101.59       93.38     12.82 o
   1  11   4        1.39       -0.59     11.74 o
 -17   1   5       99.37      113.41     15.93 o
 -15   1   5       79.20       86.09     10.23 o
 -13   1   5     1199.32     1180.81     80.06 o
 -11   1   5     5089.11     5218.38    255.95 o
  -9   1   5      385.12      479.37     20.41 o
  -7   1   5     1209.08     1247.31     34.59 o
  -5   1   5    24839.08    23137.10    682.84 o
  -3   1   5       85.74      303.50    122.22 o
  -1   1   5     2700.95     2526.44    130.07 o
   1   1   5    40673.14    34816.93   2752.06 o
   3   1   5      704.06      636.33     90.76 o
   5   1   5       28.73       30.10     10.64 o
   7   1   5     8602.70     8428.58    159.27 o
   9   1   5     1033.14      998.83     47.10 o
  11   1   5        0.99       35.11      8.53 o
  13   1   5      673.60      656.98     65.65 o
  15   1   5      141.33      129.09     18.24 o
 -18   2   5      239.93      228.36     36.95 o
 -16   2   5       47.27       61.20     14.26 o
 -14   2   5      215.82      216.13      9.98 o
 -12   2   5     3812.70     4035.97    136.91 o
 -10   2   5      152.57      215.39     12.54 o
  -8   2   5     6330.33     6317.32    242.11 o
  -6   2   5    26973.46    26560.22   1257.96 o
  -4   2   5     5364.74     5085.42    120.64 o
  -2   2   5    22244.03    21259.57    298.74 o
   0   2   5    23432.84    22899.61    291.45 o
   2   2   5    13505.81    11490.93    546.91 o
   4   2   5    15127.06    14603.82    729.81 o
   6   2   5     2227.44     2278.97    223.61 o
   8   2   5     5664.92     5393.26    417.79 o
  10   2   5     2420.31     2730.68    126.00 o
  12   2   5      155.44      128.83      9.96 o
  14   2   5      424.89      424.68     40.94 o
 -17   3   5       17.96       38.12     14.84 o
 -15   3   5     2241.09     1895.22    100.64 o
 -13   3   5      140.56      170.98     10.97 o
 -11   3   5     1168.91     1130.62     58.82 o
  -9   3   5    19252.79    19591.98    923.61 o
  -7   3   5      421.40      409.98     10.64 o
  -5   3   5    13282.29    12095.33    503.18 o
  -1   3   5    32751.56    32173.54    991.85 o
   1   3   5    24101.50    22668.31    174.46 o
   3   3   5    12902.35    12312.88    832.65 o
   5   3   5    24480.24    24485.83   3100.87 o
   7   3   5     4358.41     4369.69    468.99 o
   9   3   5       30.82       31.95     13.06 o
  11   3   5     1817.50     1901.05     82.90 o
  13   3   5       75.95       90.98      9.20 o
  15   3   5        1.12       -4.30      9.85 o
 -16   4   5      343.66      305.91     60.23 o
 -14   4   5      232.46      204.20     19.31 o
 -12   4   5     2149.68     2132.49    166.24 o
 -10   4   5     3412.90     3531.24    240.83 o
  -8   4   5    15134.19    14665.18    715.47 o
  -6   4   5    10286.31    10403.16    508.27 o
  -4   4   5      100.85      122.94      9.31 o
  -2   4   5    39184.29    37745.60    554.46 o
   0   4   5     3717.16     3794.88     57.60 o
   2   4   5     3912.18     3699.63     21.70 o
   4   4   5    22997.75    22967.98   1029.08 o
   6   4   5      622.66      565.38     50.76 o
   8   4   5      565.43      592.12     33.61 o
  10   4   5     3840.12     4186.04    338.44 o
  12   4   5      387.00      394.63     39.96 o
  14   4   5      234.20      194.79     20.84 o
 -15   5   5      244.60      232.16     79.24 o
 -13   5   5      871.50      858.88    126.52 o
 -11   5   5      936.19      867.95     60.71 o
  -9   5   5     2508.39     2475.44    117.92 o
  -7   5   5     1399.37     1539.61     54.39 o
  -5   5   5    11050.78    10585.74    677.98 o
  -3   5   5     3994.14     4411.75    161.50 o
  -1   5   5      106.36      131.66     11.24 o
   1   5   5    19600.88    19125.71    124.70 o
   3   5   5        1.76        9.13     11.67 o
   5   5   5     1099.33     1149.48     16.58 o
   7   5   5     6136.67     5272.95     30.21 o
   9   5   5     1174.47     1313.60     14.86 o
  11   5   5      365.73      438.68     61.45 o
  13   5   5       89.45      155.28     41.93 o
 -14   6   5      142.30      146.44     15.28 o
 -12   6   5     1047.22     1029.66    303.89 o
 -10   6   5      133.78      109.14     19.88 o
  -8   6   5      923.58     1038.62     65.76 o
  -6   6   5     4954.39     5293.74    298.54 o
  -4   6   5      526.65      570.84     12.44 o
  -2   6   5        0.54        4.01     11.01 o
   0   6   5     3762.64     3861.06     63.80 o
   2   6   5     2465.74     2393.30     91.99 o
   4   6   5      142.22      102.67     11.64 o
   6   6   5      158.10      170.33     23.34 o
   8   6   5     1760.22     1792.80     64.62 o
  10   6   5      112.36      170.69     26.10 o
  12   6   5        3.37       29.17     32.89 o
 -13   7   5       60.24      110.35     20.81 o
 -11   7   5      835.59      801.96     23.29 o
  -9   7   5      749.35      784.47     56.72 o
  -7   7   5        0.18       23.73      9.60 o
  -5   7   5      193.54      184.07     11.63 o
  -3   7   5       32.92       55.17     17.41 o
  -1   7   5       15.30       30.80     11.15 o
   1   7   5       57.47       88.08     14.05 o
   3   7   5      265.39      246.06     23.21 o
   5   7   5       43.78       90.37     10.92 o
   7   7   5      395.84      417.28     21.12 o
   9   7   5        4.67      -13.84     13.84 o
  11   7   5       18.85       11.42     33.90 o
 -12   8   5      409.33      352.57     16.63 o
 -10   8   5      114.44       98.63     19.88 o
  -8   8   5      364.22      340.83     32.66 o
  -6   8   5     1641.31     1613.02     77.33 o
  -4   8   5     1948.88     2043.77    117.11 o
  -2   8   5       28.96       25.00     13.51 o
   0   8   5     2524.24     2364.94     21.61 o
   2   8   5     2247.25     2206.85     94.58 o
   4   8   5        0.78       25.88     23.26 o
   6   8   5      886.67      903.96     12.78 o
   8   8   5      524.29      545.44     35.22 o
  10   8   5       29.79       25.30     12.22 o
 -11   9   5      363.65      344.00     17.30 o
  -9   9   5      384.02      346.53     16.47 o
  -7   9   5        6.46       -1.48     13.51 o
  -5   9   5     1287.98     1196.04     15.22 o
  -3   9   5      594.07      579.68     11.97 o
  -1   9   5      233.05      257.18     12.21 o
   1   9   5     1289.18     1328.60     37.32 o
   3   9   5      271.77      160.72     24.71 o
   5   9   5      363.12      328.81     50.97 o
   7   9   5      386.16      332.36     18.61 o
  -8  10   5      791.35      784.00     25.30 o
  -6  10   5      141.39      168.31     14.18 o
  -4  10   5      132.10      132.19     12.28 o
  -2  10   5     2455.71     2446.62     35.02 o
   0  10   5       15.73       30.22     21.11 o
   2  10   5       21.71       26.65     10.75 o
   4  10   5     1389.20     1301.01     19.19 o
   6  10   5       49.41       61.41     20.91 o
  -3  11   5      382.16      354.24     14.98 o
  -1  11   5      176.18      177.41     13.53 o
   1  11   5      165.22      152.10     34.30 o
 -18   0   6      451.97      393.47     24.37 o
 -16   0   6      164.19      139.50     14.69 o
 -14   0   6      119.56      133.35     13.68 o
 -12   0   6    18819.31    17459.33    214.83 o
 -10   0   6     4215.82     3767.14    313.23 o
  -8   0   6    10292.74     9478.59   1211.16 o
  -6   0   6    35924.66    35787.94    802.02 o
  -4   0   6    29206.05    27814.91    104.90 o
  -2   0   6    35597.04    31251.09   1449.67 o
   0   0   6     9289.95     7556.06    557.26 o
   2   0   6    29858.72    25221.78   1319.52 o
   4   0   6     8820.84     8783.92     45.34 o
   6   0   6     3192.37     2963.82     26.64 o
   8   0   6    15930.82    13850.43     51.89 o
  10   0   6      193.82      294.62     36.46 o
  12   0   6       46.39       48.15     13.67 o
  14   0   6      589.02      718.12    124.60 o
 -17   1   6       82.61      131.26     21.27 o
 -15   1   6      985.74     1011.28     70.20 o
 -13   1   6      171.25      183.69     16.73 o
 -11   1   6     1452.94     1334.90     78.40 o
  -9   1   6    14223.69    14834.89    291.80 o
  -7   1   6       86.84      138.53     12.91 o
  -5   1   6    44080.31    42737.43   1260.10 o
  -3   1   6    14430.76    13797.71    101.63 o
  -1   1   6     6540.34     5242.49    402.04 o
   3   1   6        4.64       20.00      7.14 o
   5   1   6    12004.75    10037.06   1107.68 o
   7   1   6     6375.56     5555.25    612.30 o
   9   1   6      374.42      269.86     40.87 o
  11   1   6     1700.21     1675.74    115.33 o
  13   1   6      262.81      365.21     25.48 o
  15   1   6      210.09      140.12     15.53 o
 -18   2   6       33.95        8.00     15.59 o
 -16   2   6      326.15      316.72     11.95 o
 -14   2   6      563.88      581.95     24.96 o
 -12   2   6      809.73      929.10     14.81 o
 -10   2   6     1734.95     1761.03     93.98 o
  -8   2   6    12947.58    12779.48    619.51 o
  -6   2   6     1904.64     1802.86    109.81 o
  -4   2   6      456.40      453.23     15.06 o
  -2   2   6    47603.41    39217.01     90.11 o
   0   2   6      287.55      303.97      9.26 o
   2   2   6     1155.83      821.40    146.14 o
   4   2   6    22350.53    20325.97   1762.57 o
   6   2   6     5334.31     4240.03    232.21 o
   8   2   6      314.24      247.54     11.90 o
  10   2   6      745.95      883.01     88.00 o
  12   2   6      568.30      576.91     27.10 o
  14   2   6        0.03       -0.45     12.50 o
 -17   3   6       88.30      101.30     27.24 o
 -15   3   6      205.42      189.98     17.06 o
 -13   3   6       17.69       28.72      8.09 o
 -11   3   6       64.48       88.95     11.83 o
  -9   3   6     1435.82     1327.68     51.32 o
  -7   3   6      284.24      273.68     10.79 o
  -5   3   6      832.12      945.49     36.48 o
  -3   3   6     5896.15     5948.69    161.76 o
  -1   3   6     1451.73     1490.23     12.73 o
   1   3   6       36.07      125.58     56.89 o
   3   3   6     1023.05      956.33    111.83 o
   5   3   6     1255.46     1227.67    143.63 o
   7   3   6      174.56      162.23     15.39 o
   9   3   6       39.02       51.63      9.48 o
  11   3   6      442.67      451.51     29.42 o
  13   3   6       93.17       96.21     10.33 o
 -16   4   6       12.86       30.44     12.44 o
 -14   4   6      468.79      476.22     35.27 o
 -12   4   6        0.50        9.22      9.04 o
 -10   4   6        4.61       17.92      9.47 o
  -8   4   6     3517.47     3496.18    174.40 o
  -6   4   6      973.30      910.39     22.88 o
  -4   4   6     1384.18     1428.17     30.91 o
  -2   4   6     7693.87     7811.50     62.07 o
   0   4   6      148.73      148.06      8.72 o
   2   4   6      467.41      524.03     23.25 o
   4   4   6     5892.69     5748.31    460.47 o
   6   4   6       24.96       34.55     14.69 o
   8   4   6      134.29      148.38     16.68 o
  10   4   6      557.38      631.08     43.86 o
  12   4   6       84.82       91.50     12.21 o
  14   4   6        2.19       -7.25     12.20 o
 -15   5   6      748.89      621.04    232.52 o
 -13   5   6      318.39      300.27     24.25 o
 -11   5   6      408.32      388.15     35.89 o
  -9   5   6     3815.55     3739.24    146.15 o
  -7   5   6     2138.61     2091.18     93.26 o
  -5   5   6     3156.18     3129.64    100.68 o
  -3   5   6     7302.52     7239.14     97.16 o
  -1   5   6     8704.99     8398.88    308.27 o
   1   5   6     3352.56     3551.28     58.54 o
   3   5   6     1634.59     1287.09    129.59 o
   5   5   6     5253.63     5678.46    529.87 o
   7   5   6      207.31      227.74     15.33 o
   9   5   6      310.23      353.68     48.98 o
  11   5   6      973.09     1164.80     80.99 o
  13   5   6        5.29       35.89     12.10 o
 -14   6   6       85.17       79.72     17.49 o
 -12   6   6     2249.37     2221.52    205.18 o
 -10   6   6      110.77      109.44     10.52 o
  -8   6   6     2930.56     3057.89     91.55 o
  -6   6   6     5991.38     6034.80    100.21 o
  -4   6   6     3077.79     3150.58     94.97 o
  -2   6   6     7774.48     7984.32    105.45 o
   0   6   6     2734.76     2549.73     21.32 o
   2   6   6     5782.67     5938.76    176.39 o
   4   6   6     3528.81     3097.17    134.54 o
   6   6   6      115.20      111.48     19.26 o
   8   6   6     2512.17     2841.76    120.21 o
  10   6   6      116.82      145.50     14.39 o
  12   6   6        1.24       16.87     12.10 o
 -13   7   6      311.64      372.35     16.16 o
 -11   7   6     1475.30     1419.84    121.29 o
  -9   7   6     1319.56     1296.02     28.43 o
  -7   7   6      108.36      166.12     11.13 o
  -5   7   6    10996.44    10857.85     68.39 o
  -3   7   6      100.39      100.87      9.60 o
  -1   7   6      135.32      151.45      9.99 o
   1   7   6    11385.78    11529.10    107.28 o
   3   7   6      422.32      540.50     48.43 o
   5   7   6      532.28      633.58     21.53 o
   7   7   6     2116.97     2087.73     97.59 o
   9   7   6      339.42      356.47     40.77 o
  11   7   6      127.13       66.36     15.86 o
 -12   8   6      504.11      506.97     23.18 o
 -10   8   6       37.54       68.64     16.88 o
  -8   8   6      580.78      621.26     42.26 o
  -6   8   6     1380.67     1428.13     53.00 o
  -4   8   6       23.85       49.82     18.53 o
  -2   8   6     3444.39     3628.74     73.17 o
   0   8   6      184.00      180.40     14.11 o
   2   8   6      767.57      813.45     37.67 o
   4   8   6     1406.42     1336.44    208.79 o
   6   8   6       48.52      113.88     20.96 o
   8   8   6      454.58      498.43     48.98 o
 -11   9   6       54.82      -21.79     21.79 o
  -9   9   6     1061.48     1084.91     73.70 o
  -7   9   6       99.42       94.34     19.54 o
  -5   9   6        3.96       10.66     13.91 o
  -3   9   6     1603.95     1631.05     35.65 o
  -1   9   6      890.33      986.94     17.65 o
   1   9   6       34.62       46.94      8.78 o
   3   9   6      224.18      204.62     41.72 o
   5   9   6      981.37     1087.39     15.48 o
   7   9   6        4.17       28.49     12.01 o
  -8  10   6        0.33       14.92     17.10 o
  -6  10   6       66.66       85.27     10.76 o
  -4  10   6        7.04        9.75     12.46 o
  -2  10   6       10.25       53.10     11.93 o
   0  10   6        4.53       24.36     14.04 o
   2  10   6        0.44       -6.14     13.25 o
   4  10   6       15.21       22.71     18.98 o
 -17   1   7      239.37      192.65     19.87 o
 -15   1   7        3.61        8.91     10.90 o
 -13   1   7      377.11      421.61     14.18 o
 -11   1   7     2773.22     2910.20     85.79 o
  -9   1   7      158.83      190.88      8.75 o
  -7   1   7      744.67      716.03     35.02 o
  -5   1   7    23380.75    22445.73    678.51 o
  -3   1   7      561.13      544.48     10.57 o
  -1   1   7       19.23       44.15     12.74 o
   1   1   7    21813.83    17580.66   1532.98 o
   3   1   7     3398.73     3107.45    531.82 o
   5   1   7       62.95       80.87     15.16 o
   7   1   7     4178.64     4285.47     93.54 o
   9   1   7     1568.06     1418.55    112.10 o
  11   1   7        1.37        4.50      8.72 o
  13   1   7      149.15      180.19     23.43 o
 -16   2   7       37.13       39.36      9.07 o
 -14   2   7      799.30      742.94     63.26 o
 -12   2   7     3436.34     3294.23    153.97 o
 -10   2   7      914.48      947.43     38.82 o
  -8   2   7     7092.75     6711.80    257.79 o
  -6   2   7    11844.60    12052.07    370.07 o
  -4   2   7    12945.87    12587.10    218.89 o
  -2   2   7    21080.64    19616.33    665.10 o
   0   2   7     2526.25     2270.24     90.15 o
   2   2   7    21319.50    19086.15   3655.96 o
   4   2   7     5766.54     6056.33    217.98 o
   6   2   7      636.39      566.84     34.52 o
   8   2   7     2526.62     2519.05    165.44 o
  10   2   7      238.63      283.39     37.03 o
  12   2   7       42.11       46.47     14.61 o
  14   2   7      282.01      276.17     46.42 o
 -17   3   7       33.81       27.15     12.29 o
 -15   3   7     1511.56     1546.38     96.99 o
 -13   3   7       26.05       52.27     24.80 o
 -11   3   7     2741.72     2677.49    124.59 o
  -9   3   7    12644.24    11756.46    638.29 o
  -7   3   7    11392.84    10200.82    495.10 o
  -5   3   7     8857.80     8155.63    202.15 o
  -3   3   7    13925.90    13138.48    671.42 o
  -1   3   7    29501.72    27809.68    688.64 o
   1   3   7     8042.19     7587.82   1235.99 o
   3   3   7     1320.43     1176.14     18.51 o
   5   3   7    10833.33    10448.65   2978.98 o
   7   3   7     2837.69     2900.52    690.64 o
   9   3   7       85.29       65.72     13.51 o
  11   3   7     2562.92     2782.97    216.52 o
  13   3   7       16.68        0.86     10.38 o
 -16   4   7      213.37      172.26     12.68 o
 -14   4   7     1256.17     1067.27     81.00 o
 -12   4   7     1190.75     1143.19     70.24 o
 -10   4   7      205.92      252.06     15.62 o
  -8   4   7    11460.14    11432.29    676.05 o
  -6   4   7     4941.81     4873.51    381.53 o
  -4   4   7     2080.16     2154.13     59.00 o
  -2   4   7    31915.82    30553.90    805.43 o
   0   4   7       20.28       16.92     14.20 o
   2   4   7     5079.42     4903.95    152.45 o
   4   4   7    18814.81    14982.50    724.43 o
   6   4   7     4416.35     3765.64    278.86 o
   8   4   7     1518.97     1410.52    279.07 o
  10   4   7      399.58      536.25     49.96 o
  12   4   7      484.92      444.10     52.74 o
 -15   5   7      247.90      216.96     33.29 o
 -13   5   7      369.83      358.09     45.11 o
 -11   5   7     1587.83     1539.15    110.61 o
  -9   5   7     1669.33     1728.99    120.46 o
  -7   5   7       24.53       46.40      9.23 o
  -5   5   7    11178.92    10451.38    588.56 o
  -3   5   7      368.35      333.23      9.15 o
  -1   5   7     1280.56     1322.82     14.51 o
   1   5   7    12082.28    11785.71    346.70 o
   3   5   7     2122.91     1952.85     42.02 o
   5   5   7      634.66      539.47    144.46 o
   7   5   7     1309.47     1195.16     79.00 o
   9   5   7      708.94      699.33     70.20 o
  11   5   7       78.49       85.44     28.30 o
 -14   6   7      234.13      219.73     34.98 o
 -12   6   7     1609.93     1471.07    108.99 o
 -10   6   7       17.44       27.73      8.66 o
  -8   6   7        3.75        2.93     11.51 o
  -6   6   7     3549.84     3790.33    647.66 o
  -4   6   7     1504.91     1564.17     18.52 o
  -2   6   7      267.89      259.25     10.15 o
   0   6   7      623.54      671.66     16.32 o
   2   6   7     2927.53     2786.90     75.55 o
   4   6   7      125.06      139.05     10.86 o
   6   6   7       46.41       57.52     18.69 o
   8   6   7      846.46      881.84     18.15 o
  10   6   7       93.52       84.27     15.90 o
 -13   7   7        5.92       19.12     16.70 o
 -11   7   7      443.35      422.43     21.93 o
  -9   7   7       65.20       86.88     10.00 o
  -7   7   7      188.25      202.10     11.88 o
  -5   7   7      233.06      238.33     17.73 o
  -3   7   7       39.94       53.27     12.00 o
  -1   7   7      160.82      127.56      9.71 o
   1   7   7       70.91       85.55     11.43 o
   3   7   7       33.72       47.95     10.88 o
   5   7   7      114.09      101.62     13.68 o
   7   7   7      251.58      267.01     17.61 o
   9   7   7        9.20       26.89     12.10 o
 -12   8   7       96.75      103.22     15.34 o
 -10   8   7      546.83      543.33     18.27 o
  -8   8   7       17.23       60.21     31.95 o
  -6   8   7      869.98      876.18     34.84 o
  -4   8   7     2050.93     1922.92     94.01 o
  -2   8   7        1.46       10.47      8.62 o
   0   8   7     1191.40     1105.63     14.79 o
   2   8   7     1755.09     1798.19     18.60 o
   4   8   7       14.66        2.93     17.04 o
   6   8   7      187.80      218.28     12.44 o
   8   8   7      372.93      447.25     21.69 o
  -9   9   7      212.73      180.60     13.53 o
  -7   9   7      174.07      173.44     15.20 o
  -5   9   7     1073.59      996.88     32.48 o
  -3   9   7      163.85      129.55     16.68 o
  -1   9   7      683.57      693.44     31.09 o
   1   9   7      811.58      706.42     33.41 o
   3   9   7        4.98       -6.40     10.46 o
   5   9   7      438.65      473.32     16.39 o
   7   9   7      217.10      207.11     18.20 o
  -6  10   7        1.84        8.14     13.01 o
  -4  10   7        9.17       12.90     12.05 o
  -2  10   7     1414.01     1303.10     34.76 o
   0  10   7       69.65       97.29     14.68 o
   2  10   7       49.64       49.54     13.44 o
   4  10   7      607.21      530.48     17.43 o
 -18   0   8      516.83      399.88     81.74 o
 -16   0   8      286.62      240.57     10.91 o
 -14   0   8       46.09       82.75     11.38 o
 -12   0   8     6286.37     6632.93    268.77 o
 -10   0   8     2160.52     2282.93    100.46 o
  -8   0   8     8269.59     8481.41    528.16 o
  -6   0   8    15564.02    15072.28   1042.87 o
  -4   0   8    20795.88    19558.17    315.03 o
  -2   0   8    28729.54    29357.84    131.83 o
   0   0   8     3919.15     3272.90    448.90 o
   2   0   8    53257.83    51636.33     96.87 o
   4   0   8     1066.85     1242.91    652.55 o
   6   0   8       41.10       28.50     13.48 o
   8   0   8     7693.19     7595.04     42.19 o
  10   0   8       11.89       19.83     13.27 o
  12   0   8      213.84      140.74     31.32 o
 -17   1   8      102.76       96.60     14.69 o
 -15   1   8     1735.25     1704.57     76.37 o
 -13   1   8       62.47       74.53     10.66 o
 -11   1   8     6666.70     6485.11    280.99 o
  -9   1   8     3211.26     3172.88    117.75 o
  -7   1   8     3436.21     3481.13     89.84 o
  -5   1   8    32174.10    31240.32    348.80 o
  -3   1   8        2.27       56.21     28.26 o
  -1   1   8    12628.58    11634.13    227.33 o
   1   1   8    18526.67    15582.09    982.87 o
   3   1   8     1228.87      982.82    148.16 o
   5   1   8     9755.80     8976.93    216.15 o
   7   1   8     1082.77     1202.19    129.07 o
   9   1   8     1663.25     1467.73     28.25 o
  11   1   8      327.30      433.72     44.64 o
  13   1   8        0.43       22.09      9.24 o
 -16   2   8      134.81      146.47     18.13 o
 -14   2   8      772.34      692.85     20.57 o
 -12   2   8      349.60      390.61     29.73 o
 -10   2   8      355.43      368.88     29.13 o
  -8   2   8    11542.51    11621.67    345.19 o
  -6   2   8        7.61       -7.72      7.72 o
  -4   2   8      123.06      145.83     13.31 o
  -2   2   8    24265.73    21667.94   1061.50 o
   0   2   8     3838.90     3443.59    181.41 o
   2   2   8      210.61      190.01     14.14 o
   4   2   8     8594.76     8880.46    357.55 o
   6   2   8     2289.68     1838.71    179.95 o
   8   2   8      329.91      276.44     20.47 o
  10   2   8      524.03      575.51     45.75 o
  12   2   8      485.00      495.16     37.32 o
 -17   3   8       22.64       35.49     13.51 o
 -15   3   8      167.92      185.11      9.62 o
 -13   3   8       23.96       25.77      8.10 o
 -11   3   8       11.44       27.93     11.22 o
  -9   3   8     2665.08     2672.35    103.23 o
  -7   3   8      878.59      852.84     48.67 o
  -5   3   8      173.31      156.97      7.66 o
  -3   3   8     1368.18     1326.03     10.85 o
  -1   3   8     3586.21     3395.37     41.16 o
   1   3   8        7.20        3.27      6.96 o
   3   3   8      304.21      241.54      9.15 o
   5   3   8      439.57      330.67     84.13 o
   7   3   8      393.90      438.34     73.27 o
   9   3   8       18.02       23.94     13.17 o
  11   3   8       85.76       75.23      9.67 o
  13   3   8       66.01       67.28     17.33 o
 -16   4   8        5.08       41.86     13.57 o
 -14   4   8      386.27      380.75     23.03 o
 -12   4   8       55.79       64.21      8.33 o
 -10   4   8       29.83       58.23      8.80 o
  -8   4   8     4317.80     4383.27    214.54 o
  -6   4   8      730.37      721.79     25.71 o
  -4   4   8      106.70      113.00     15.30 o
  -2   4   8     5405.04     5327.38    140.54 o
   0   4   8     2063.19     2045.69    345.15 o
   2   4   8       85.99       98.17     11.55 o
   4   4   8      617.84      536.48     11.15 o
   6   4   8      223.87      207.89     19.80 o
   8   4   8       35.36       43.92     26.64 o
  10   4   8      411.08      421.59     52.41 o
  12   4   8       62.54       52.39     11.80 o
 -15   5   8      450.06      407.14     52.46 o
 -13   5   8      330.17      323.16     51.77 o
 -11   5   8      783.17      728.20     35.32 o
  -9   5   8     1357.08     1321.73     66.22 o
  -7   5   8     4011.30     3897.10    151.46 o
  -5   5   8     1556.52     1545.86     61.69 o
  -3   5   8     1334.04     1282.85     45.68 o
  -1   5   8     7447.36     7636.97    125.99 o
   1   5   8      743.88      668.44     15.08 o
   3   5   8      561.26      504.98     20.21 o
   5   5   8     4668.09     4486.10    934.26 o
   7   5   8       17.16        8.13     14.52 o
   9   5   8        7.70       38.26     13.71 o
  11   5   8      463.20      497.19     48.14 o
 -14   6   8      297.18      237.73     19.28 o
 -12   6   8      892.21      849.33     46.18 o
 -10   6   8      716.59      631.18     27.03 o
  -8   6   8     2548.32     2511.62    143.17 o
  -6   6   8     1447.25     1411.92     64.19 o
  -4   6   8     4565.29     4533.68    226.38 o
  -2   6   8     4114.46     4011.43    110.19 o
   0   6   8      151.61      142.88      9.81 o
   2   6   8     5730.24     5698.30    294.45 o
   4   6   8      734.17      685.74     31.29 o
   6   6   8       11.23        8.10     11.93 o
   8   6   8     1656.67     1125.16     20.03 o
  10   6   8       12.46       17.22     16.16 o
 -13   7   8       16.76       16.03      9.63 o
 -11   7   8     1597.79     1621.19    275.46 o
  -9   7   8      153.65      132.80     18.33 o
  -7   7   8        0.26        9.63     11.05 o
  -5   7   8     7707.54     7861.07     75.66 o
  -3   7   8       91.19      108.17     10.07 o
  -1   7   8      602.81      595.00     49.08 o
   1   7   8     6045.53     5919.41    150.26 o
   3   7   8      948.26     1063.48     15.92 o
   5   7   8      807.67      893.41     22.82 o
   7   7   8      694.45      765.66     23.24 o
   9   7   8      653.20      590.27    133.87 o
 -12   8   8      522.23      558.63     70.20 o
 -10   8   8        2.30       31.51     11.91 o
  -8   8   8     1315.92     1342.48     45.09 o
  -6   8   8      311.26      305.83     22.68 o
  -4   8   8      435.84      495.88     16.22 o
  -2   8   8     2218.13     2220.32     77.48 o
   0   8   8       33.73       45.75     12.00 o
   2   8   8     1097.84     1148.47     18.63 o
   4   8   8      341.78      319.28     39.24 o
   6   8   8      331.00      377.97     13.32 o
   8   8   8      133.83      127.47     13.99 o
  -9   9   8      772.08      716.95     33.59 o
  -7   9   8      247.23      293.55     13.29 o
  -5   9   8       16.14       21.45     14.31 o
  -3   9   8      459.73      417.76     58.07 o
  -1   9   8      862.25      951.54     17.74 o
   1   9   8        8.39       -0.44     11.53 o
   3   9   8       13.81        1.71     16.65 o
   5   9   8      258.36      246.55     25.48 o
  -6  10   8       54.66       51.86     16.79 o
  -4  10   8       19.73        7.97     14.80 o
  -2  10   8       36.40       54.63     12.40 o
   0  10   8       12.71       19.15     12.42 o
   2  10   8       25.76        7.52     13.06 o
 -17   1   9      267.59      260.98     23.79 o
 -15   1   9       36.65       51.55     12.85 o
 -13   1   9        1.33        2.05      9.04 o
 -11   1   9     3591.11     3736.68     96.26 o
  -9   1   9      266.16      279.32     10.91 o
  -7   1   9       40.28       35.74     16.62 o
  -5   1   9    12056.95    11063.05    316.32 o
  -3   1   9     3423.92     2936.54    137.96 o
  -1   1   9       82.01      168.40     32.50 o
   1   1   9     8802.53     9032.68    107.14 o
   3   1   9     3821.07     3469.61    447.02 o
   5   1   9        4.52       10.75     14.23 o
   7   1   9     1668.34     1491.01     38.13 o
   9   1   9      858.26      901.97     71.21 o
  11   1   9       13.42       11.64     14.66 o
  13   1   9       28.77       46.95      9.81 o
 -16   2   9       35.06       33.56      8.91 o
 -14   2   9      550.73      531.46     26.03 o
 -12   2   9     1688.12     1706.37    108.02 o
 -10   2   9     2685.09     2801.35     80.38 o
  -8   2   9     5262.98     5440.75    112.33 o
  -6   2   9     1317.45     1269.71     22.19 o
  -4   2   9    13319.69    13160.68     99.80 o
  -2   2   9     6297.70     6253.73     62.17 o
   0   2   9       61.47       90.13      7.75 o
   2   2   9     8503.71     7630.52   1326.83 o
   4   2   9     2548.20     2786.33     90.14 o
   6   2   9      773.87      589.70     73.04 o
   8   2   9     2499.21     2304.09    130.61 o
  10   2   9        7.95       -8.61     16.78 o
  12   2   9       92.95       98.14     21.67 o
 -17   3   9      150.72      101.99     11.08 o
 -15   3   9      878.66      870.17     50.43 o
 -13   3   9      728.59      762.45     33.65 o
 -11   3   9     1289.26     1240.92     80.48 o
  -9   3   9     5889.94     5571.68    367.40 o
  -7   3   9    10467.18     9643.39    766.89 o
  -5   3   9     7596.41     7677.91    175.08 o
  -3   3   9     2815.08     2716.43     44.99 o
  -1   3   9    26565.39    24872.30   1178.78 o
   1   3   9     6040.32     5885.01    257.76 o
   3   3   9     1937.73     1850.31    115.53 o
   5   3   9     8951.07     6429.24   1244.72 o
   7   3   9       99.03       82.33     20.06 o
   9   3   9      126.39       98.85     30.31 o
  11   3   9      805.90      879.07     77.43 o
 -16   4   9       56.23       49.62     10.89 o
 -14   4   9     1289.68     1256.31     67.38 o
 -12   4   9      825.65      796.48     39.65 o
 -10   4   9      465.40      452.94     23.81 o
  -8   4   9     9476.32     9025.83    485.57 o
  -6   4   9       66.38       91.95     14.88 o
  -4   4   9     4561.57     4570.95     86.29 o
  -2   4   9    15558.86    15434.93    230.46 o
   0   4   9     5190.10     5063.83    802.01 o
   2   4   9     1549.75     1311.12     84.35 o
   4   4   9     3783.74     3840.38    236.24 o
   6   4   9     1945.46     1430.58     16.07 o
   8   4   9      727.84      717.41    142.21 o
  10   4   9       45.18       90.02     14.59 o
 -15   5   9      208.07      208.11     21.56 o
 -13   5   9       45.91       70.35     27.35 o
 -11   5   9     1831.22     1706.18    105.57 o
  -9   5   9      488.46      442.05     30.81 o
  -7   5   9      267.92      278.87      9.11 o
  -5   5   9     7603.30     7489.10    172.72 o
  -3   5   9      337.38      379.42     11.37 o
  -1   5   9      923.15      837.59     27.97 o
   1   5   9     5914.29     5587.29    379.04 o
   3   5   9     2117.38     1908.24    253.89 o
   5   5   9      866.85      759.14     77.45 o
   7   5   9      296.99      294.86     46.29 o
   9   5   9      790.93      762.22    111.54 o
  11   5   9       59.06       79.25      9.86 o
 -14   6   9       13.51       21.67      9.72 o
 -12   6   9      673.39      659.90     53.56 o
 -10   6   9      127.15      140.89      9.67 o
  -8   6   9       13.45       38.78      8.32 o
  -6   6   9     1082.29     1046.15     64.40 o
  -4   6   9      942.93     1004.34    154.26 o
  -2   6   9       21.41       45.22      8.24 o
   0   6   9      450.52      409.33     10.99 o
   2   6   9     2211.80     1939.07     84.73 o
   4   6   9      214.47      216.92     10.63 o
   6   6   9        3.44       14.45     15.54 o
   8   6   9      190.42      238.56     15.39 o
  10   6   9      102.66       55.17     15.77 o
 -13   7   9       83.55      101.73     24.80 o
 -11   7   9       26.65       30.17     11.63 o
  -9   7   9      210.97      214.67     39.31 o
  -7   7   9      112.14      121.35     11.17 o
  -5   7   9       10.49       22.03     15.51 o
  -3   7   9       35.14       61.50     11.70 o
  -1   7   9       18.40       35.23     13.71 o
   1   7   9      308.10      287.77     13.97 o
   3   7   9       45.58       64.41     11.53 o
   5   7   9        2.04        9.83     12.26 o
   7   7   9       48.37       42.50     14.77 o
 -10   8   9      776.92      747.28     33.90 o
  -8   8   9        7.72        9.31     11.67 o
  -6   8   9      291.49      268.31     11.97 o
  -4   8   9     2087.15     2001.01     44.01 o
  -2   8   9       12.24       19.11     12.90 o
   0   8   9      141.70      144.32     12.57 o
   2   8   9      964.98      997.58     27.63 o
   4   8   9        0.80        8.66     10.68 o
   6   8   9       57.36       25.66     21.02 o
  -9   9   9       19.11       13.36     12.76 o
  -7   9   9      377.50      361.73     16.91 o
  -5   9   9      441.21      423.54     12.86 o
  -3   9   9        1.80       15.79     11.79 o
  -1   9   9      563.10      561.38     18.89 o
   1   9   9      254.00      248.89     46.27 o
   3   9   9       50.73       76.49     17.87 o
  -4  10   9       49.42       71.11     15.63 o
  -2  10   9      926.84      852.95     19.15 o
   0  10   9      164.68      176.37     13.67 o
 -16   0  10      218.17      235.96     52.90 o
 -14   0  10     1062.26      924.42     78.36 o
 -12   0  10     2471.43     2533.97     22.62 o
 -10   0  10     6228.98     6548.72    336.75 o
  -8   0  10     7861.83     7291.94    676.98 o
  -6   0  10      456.90      426.98     15.28 o
  -4   0  10    28580.30    27335.09   1519.37 o
  -2   0  10     1634.80     1224.66    165.55 o
   0   0  10       12.26       28.43     10.35 o
   2   0  10    24340.46    22561.49   3717.23 o
   4   0  10        2.91       -5.24     18.15 o
   6   0  10     1263.98     1032.68     22.51 o
   8   0  10     2244.93     2090.76     23.49 o
  10   0  10      234.16      135.86     20.96 o
  12   0  10       51.57       66.78     28.04 o
 -17   1  10      139.48      135.35     12.03 o
 -15   1  10      285.46      277.71     13.42 o
 -13   1  10      121.35      129.35     13.29 o
 -11   1  10     4159.83     4398.84    127.41 o
  -9   1  10      321.53      265.67     15.47 o
  -7   1  10     3264.20     3235.38    105.95 o
  -5   1  10    15603.56    15504.63    458.98 o
  -3   1  10      756.94      764.80     30.02 o
  -1   1  10    13524.84    12845.15    653.33 o
   1   1  10     3345.90     3108.34    137.78 o
   3   1  10     2757.13     2314.55    331.48 o
   5   1  10     2769.60     2979.08    275.14 o
   7   1  10      344.58      447.23     51.56 o
   9   1  10      914.14      842.97     14.64 o
  11   1  10      255.69      307.22     16.08 o
 -16   2  10       37.23       65.73     10.35 o
 -14   2  10     1138.51     1124.50     84.42 o
 -12   2  10       47.78       82.10     20.31 o
 -10   2  10       10.74        3.44      8.02 o
  -8   2  10     8222.26     8383.80    214.13 o
  -6   2  10      734.23      742.74     33.48 o
  -4   2  10      644.02      603.59      9.57 o
  -2   2  10    12538.50    12189.88    230.83 o
   0   2  10     5780.60     5680.72    191.42 o
   2   2  10     1182.50      962.85     90.38 o
   4   2  10     1450.26     1450.26    141.40 o
   6   2  10     3186.33     3146.02    245.09 o
   8   2  10       22.40       34.44     19.93 o
  10   2  10        1.09       11.91     11.79 o
  12   2  10      225.64      240.01     32.67 o
 -15   3  10      156.87      158.51     17.56 o
 -13   3  10       65.72       70.84     21.63 o
 -11   3  10       16.87       16.48      8.80 o
  -9   3  10      571.62      617.88     26.96 o
  -7   3  10      405.38      412.84     18.63 o
  -5   3  10       23.56       29.35      8.38 o
  -3   3  10      420.05      425.16     48.73 o
  -1   3  10      214.65      189.90      8.45 o
   1   3  10      112.79      128.28     15.95 o
   3   3  10       74.05       87.94     10.43 o
   5   3  10      974.66      764.70    220.63 o
   7   3  10      179.49      128.91     34.34 o
   9   3  10        0.24        0.82     11.27 o
  11   3  10       52.62       63.71     12.79 o
 -16   4  10        7.28       12.33     10.57 o
 -14   4  10      429.42      364.85     16.49 o
 -12   4  10      436.67      432.22     23.41 o
 -10   4  10       25.30       34.71     10.71 o
  -8   4  10      824.37      856.76     27.22 o
  -6   4  10     1279.32     1188.07     72.80 o
  -4   4  10       55.21       59.72      9.65 o
  -2   4  10     1129.65     1156.88     30.82 o
   0   4  10      123.59      171.06     58.21 o
   2   4  10       50.79       83.04     18.99 o
   4   4  10     1387.50     1432.73     75.28 o
   6   4  10      561.34      543.81    107.43 o
   8   4  10        0.98        8.07     11.57 o
  10   4  10      142.62      130.98     15.24 o
 -15   5  10       75.93       81.29      9.75 o
 -13   5  10      496.63      446.15     32.38 o
 -11   5  10      328.81      344.56     18.76 o
  -9   5  10      313.17      351.93     18.03 o
  -7   5  10     3595.42     3738.90    112.02 o
  -5   5  10      601.63      554.99     27.45 o
  -3   5  10      120.33       95.87      9.33 o
  -1   5  10     6962.44     7107.36    200.23 o
   1   5  10        4.96       -5.05     14.02 o
   3   5  10        1.75       24.93     10.74 o
   5   5  10     2325.23     2234.25    481.57 o
   7   5  10       17.20       31.47     14.99 o
   9   5  10       53.64       65.13     20.62 o
 -14   6  10      314.02      282.32     39.96 o
 -12   6  10      251.05      253.07     23.97 o
 -10   6  10     1111.79     1037.92     71.20 o
  -8   6  10     1529.94     1505.54     60.25 o
  -6   6  10       61.37       55.09     11.70 o
  -4   6  10     4570.56     4597.73    776.44 o
  -2   6  10     1011.39      987.09     20.98 o
   0   6  10      104.74      157.45     11.53 o
   2   6  10     3962.54     3862.04    160.67 o
   4   6  10        5.20       38.83     25.18 o
   6   6  10      204.15      178.86     21.87 o
   8   6  10      416.85      397.05     20.46 o
 -13   7  10        0.54       -5.27     14.62 o
 -11   7  10     1756.02     1572.19    103.17 o
  -9   7  10        6.87       10.28      9.95 o
  -7   7  10      319.08      316.38     10.73 o
  -5   7  10     4150.31     3926.17    133.89 o
  -3   7  10      998.64     1121.92     18.43 o
  -1   7  10      904.41      884.72     13.22 o
   1   7  10     1357.36     1306.76     70.03 o
   3   7  10     1299.53     1232.73    111.35 o
   5   7  10      157.36      159.81     13.66 o
   7   7  10      196.94      232.11     22.00 o
 -10   8  10       45.72       67.49     13.23 o
  -8   8  10      828.11      810.08     16.27 o
  -6   8  10        3.87        8.86     11.67 o
  -4   8  10      484.91      501.81     17.30 o
  -2   8  10      685.67      635.68     58.43 o
   0   8  10      142.68      162.46     16.07 o
   2   8  10      466.70      458.85     14.14 o
   4   8  10      113.48       84.03     22.11 o
   6   8  10      257.77      214.60     22.67 o
  -7   9  10      221.32      201.31     21.31 o
  -5   9  10       18.48       47.35     11.91 o
  -3   9  10      191.11      171.16     23.80 o
  -1   9  10      551.89      527.86     25.12 o
   1   9  10        2.75        8.57     12.89 o
   3   9  10        8.34       32.41     34.67 o
 -17   1  11      110.60      104.85      9.24 o
 -15   1  11       12.89       20.17     17.83 o
 -13   1  11        1.41        0.93     14.65 o
 -11   1  11     1766.86     1800.97     43.91 o
  -9   1  11      486.56      537.28      8.53 o
  -7   1  11       33.17       52.54     12.46 o
  -5   1  11     5897.30     6011.14    119.23 o
  -3   1  11     3308.63     3467.66     63.05 o
  -1   1  11      183.95      184.17      9.55 o
   1   1  11     3213.77     3536.36     50.43 o
   3   1  11     3785.95     3132.06    307.19 o
   5   1  11       10.20       13.80     16.86 o
   7   1  11      133.10      186.19     11.95 o
   9   1  11      458.68      487.44     34.62 o
  11   1  11        4.58       24.05     24.29 o
 -16   2  11      214.57      189.16      8.01 o
 -14   2  11      408.23      356.04     33.11 o
 -12   2  11      272.76      300.36     10.03 o
 -10   2  11     2568.07     2561.18    144.84 o
  -8   2  11     2406.48     2326.24    145.74 o
  -6   2  11        0.76       31.32     28.38 o
  -4   2  11     8835.10     9062.48    108.99 o
  -2   2  11     2749.34     2696.98    163.37 o
   0   2  11     2512.55     2476.34    131.76 o
   2   2  11     5309.19     5690.04    156.05 o
   4   2  11       17.03       29.66      8.38 o
   6   2  11      535.29      513.34     17.50 o
   8   2  11      717.40      757.69    129.84 o
  10   2  11       85.73       62.07     14.95 o
 -15   3  11      593.19      522.38     43.82 o
 -13   3  11     1578.88     1501.36     65.63 o
 -11   3  11     1296.83     1301.67     40.84 o
  -9   3  11      469.58      456.05     14.55 o
  -7   3  11    10991.26    10785.99    651.60 o
  -5   3  11     1521.65     1560.60     33.29 o
  -3   3  11      840.68      839.85     61.40 o
  -1   3  11     7908.98     7729.52    357.37 o
   1   3  11      168.81      191.06     17.77 o
   3   3  11      261.13      246.34     19.94 o
   5   3  11     4650.78     4101.11   1119.97 o
   7   3  11      203.64      173.20     15.52 o
   9   3  11      113.84      109.80     15.18 o
 -14   4  11      815.42      835.93     53.61 o
 -12   4  11      109.16      135.98     10.30 o
 -10   4  11      729.99      728.03     63.92 o
  -8   4  11     5089.89     5169.22    144.85 o
  -6   4  11      565.96      621.77     54.83 o
  -4   4  11     2039.80     2021.59     72.30 o
  -2   4  11     8419.33     7897.73    444.25 o
   0   4  11     5045.73     5136.52    933.65 o
   2   4  11     2487.74     2492.23    111.35 o
   4   4  11      284.25      373.73     40.15 o
   6   4  11     1759.81     1478.55     16.76 o
   8   4  11      274.64      317.23     58.22 o
  10   4  11       28.43       47.38     30.65 o
 -15   5  11       80.78      104.48     25.22 o
 -13   5  11       17.36       14.51     11.68 o
 -11   5  11     1355.84     1224.88     89.88 o
  -9   5  11        0.11       23.07     15.71 o
  -7   5  11      428.28      428.18     24.73 o
  -5   5  11     4105.32     3860.51    266.18 o
  -3   5  11     1720.47     1858.71     71.03 o
  -1   5  11      821.95      693.22     10.89 o
   1   5  11      857.01      874.30     74.61 o
   3   5  11     1812.17     1557.87     53.22 o
   5   5  11      124.93       76.55     28.08 o
   7   5  11        0.81       -3.54     12.21 o
   9   5  11      202.17      190.83     51.61 o
 -12   6  11      477.53      432.14     53.56 o
 -10   6  11      128.41      154.60     21.26 o
  -8   6  11      152.27      159.90     18.93 o
  -6   6  11      403.06      433.52     18.20 o
  -4   6  11     1391.47     1415.38    230.42 o
  -2   6  11       31.87       61.94     18.34 o
   0   6  11       78.77       96.31      9.77 o
   2   6  11      909.52      874.23     59.64 o
   4   6  11      111.05      121.92     12.66 o
   6   6  11       13.64       21.83     18.59 o
   8   6  11      127.15       84.42     14.25 o
 -11   7  11        1.17        5.21     10.11 o
  -9   7  11       60.11       51.27     20.27 o
  -7   7  11       80.60       67.78     15.13 o
  -5   7  11       11.38        3.60     12.89 o
  -3   7  11      265.01      232.36     10.47 o
  -1   7  11       35.52       28.23     15.04 o
   1   7  11       73.06       86.46     11.48 o
   3   7  11        0.26       22.25      9.99 o
   5   7  11       33.56       59.36     16.08 o
 -10   8  11      595.64      476.05     14.18 o
  -8   8  11       38.01       53.82     10.55 o
  -6   8  11       44.15       67.03     10.87 o
  -4   8  11      885.23      828.15     23.55 o
  -2   8  11        9.05       29.38     10.25 o
   0   8  11        6.99       14.33     11.73 o
   2   8  11      688.78      672.21     27.98 o
   4   8  11       70.74       77.06     13.02 o
  -7   9  11      329.30      230.09     16.78 o
  -5   9  11      188.07      169.81     12.88 o
  -3   9  11       73.67       99.70     28.11 o
  -1   9  11      372.76      339.37     22.17 o
   1   9  11       72.52       61.40     11.05 o
 -16   0  12      340.33      310.77     13.35 o
 -14   0  12      414.02      466.41     30.13 o
 -12   0  12      181.61      179.91     12.81 o
 -10   0  12     3727.61     3902.02    302.43 o
  -8   0  12     1663.46     1666.50     34.08 o
  -6   0  12       49.02       62.42     16.76 o
  -4   0  12    19135.80    19765.43    816.09 o
  -2   0  12        0.28       27.85     18.28 o
   0   0  12      886.60      960.58     14.46 o
   2   0  12     7054.10     8222.56     28.84 o
   4   0  12      147.09       91.02     63.25 o
   6   0  12      561.48      622.32     22.00 o
   8   0  12     1065.79     1298.71     26.13 o
  10   0  12      258.25      143.45     22.36 o
 -15   1  12       74.33       65.07     10.95 o
 -13   1  12      506.81      503.64     11.66 o
 -11   1  12     2999.59     2731.24    199.98 o
  -9   1  12      303.44      338.06     26.17 o
  -7   1  12     4455.16     4403.78    239.95 o
  -5   1  12     2815.78     2810.57     23.18 o
  -3   1  12     2039.89     2179.74     42.07 o
  -1   1  12     6435.35     6282.13    208.92 o
   1   1  12      587.31      661.95     16.12 o
   3   1  12     4371.01     4396.62    125.45 o
   5   1  12      875.12      997.23     20.11 o
   7   1  12      125.30       90.93     13.84 o
   9   1  12      484.16      480.09     37.26 o
 -16   2  12        1.16        9.11      9.47 o
 -14   2  12      674.68      647.19     29.95 o
 -12   2  12       33.68       33.20     14.06 o
 -10   2  12       69.30       92.18      8.02 o
  -8   2  12     3764.40     3498.61    318.25 o
  -6   2  12     1875.57     1979.84     62.27 o
  -4   2  12      390.50      342.99     25.95 o
  -2   2  12     2604.36     2767.74     13.08 o
   0   2  12     3581.06     3368.25    241.50 o
   2   2  12       74.85      126.63     25.87 o
   4   2  12      288.44      366.12     20.83 o
   6   2  12      956.70      990.92     93.44 o
   8   2  12        0.51       13.40     38.21 o
  10   2  12       15.66        6.12     12.51 o
 -15   3  12      169.10      129.04      8.39 o
 -13   3  12       17.07       17.23      8.19 o
 -11   3  12       45.16       53.72      8.07 o
  -9   3  12      463.29      489.76     35.25 o
  -7   3  12      608.47      592.28     36.04 o
  -5   3  12      269.83      242.24      7.93 o
  -3   3  12       77.21       95.30      9.24 o
  -1   3  12      938.90      890.45     29.54 o
   1   3  12      464.11      481.50     29.08 o
   3   3  12        3.85       17.37     10.72 o
   5   3  12      158.61      121.12     42.46 o
   7   3  12      202.10      191.84     12.14 o
   9   3  12        4.18       20.81     12.05 o
 -14   4  12      127.72       96.54      9.88 o
 -12   4  12      150.74      164.15     18.37 o
 -10   4  12        6.15       28.67      7.12 o
  -8   4  12      746.71      742.11     57.19 o
  -6   4  12      618.04      672.52     17.92 o
  -4   4  12      402.97      455.72     55.61 o
  -2   4  12      255.34      279.44     10.54 o
   0   4  12     1498.59     1581.98    260.63 o
   2   4  12       40.87       77.21     39.69 o
   4   4  12      186.54      190.66     12.47 o
   6   4  12      322.25      303.68     71.21 o
   8   4  12       19.07       30.38     16.19 o
 -13   5  12      568.39      511.39     46.58 o
 -11   5  12       96.13       77.88     11.69 o
  -9   5  12        1.32       -6.41      7.64 o
  -7   5  12     2679.78     2723.98    125.14 o
  -5   5  12       10.84       31.68     10.40 o
  -3   5  12       10.54       12.74      7.41 o
  -1   5  12     2865.25     3130.85    143.53 o
   1   5  12       99.68      103.15     13.54 o
   3   5  12       66.75       76.55      9.97 o
   5   5  12      590.15      540.35    164.73 o
   7   5  12       29.22       29.93     12.12 o
 -12   6  12        7.16       18.64     17.40 o
 -10   6  12     1054.03      955.91     77.42 o
  -8   6  12      377.25      360.68     26.06 o
  -6   6  12       62.59      127.17     17.77 o
  -4   6  12     2815.36     2927.83    464.50 o
  -2   6  12       33.47       35.28     22.98 o
   0   6  12      254.31      287.34     24.87 o
   2   6  12     1499.02     1509.52    117.14 o
   4   6  12        2.71        8.58     11.54 o
   6   6  12      286.79      264.51     90.75 o
 -11   7  12      831.29      744.22     67.83 o
  -9   7  12      197.90      210.02     27.72 o
  -7   7  12      266.13      255.73     52.57 o
  -5   7  12     1255.64     1137.80     13.33 o
  -3   7  12      880.38      958.16     41.50 o
  -1   7  12      452.95      425.63     25.44 o
   1   7  12      430.13      393.07     31.28 o
   3   7  12     1254.93     1092.97     87.21 o
   5   7  12       25.32       46.35     13.37 o
  -8   8  12      483.24      431.40     33.85 o
  -6   8  12       38.66       56.98     10.58 o
  -4   8  12      515.62      495.10     46.20 o
  -2   8  12      174.40      146.56     11.63 o
   0   8  12      383.20      359.94     29.32 o
   2   8  12      177.64      129.44     11.46 o
 -15   1  13       35.58       60.13     10.15 o
 -13   1  13       29.39       65.33      9.83 o
 -11   1  13      966.86     1029.23     21.16 o
  -9   1  13     1083.45     1075.02     79.38 o
  -7   1  13       67.56       77.13      7.55 o
  -5   1  13     1479.62     1512.26     68.69 o
  -3   1  13     3128.78     3355.56     97.78 o
  -1   1  13        1.09        1.90      7.28 o
   1   1  13      482.76      541.57     35.87 o
   3   1  13     1235.08     1385.76    226.35 o
   5   1  13        2.06       11.98     11.44 o
   7   1  13       49.67       60.92     14.58 o
   9   1  13      179.51      182.79     15.59 o
 -14   2  13      243.61      210.17     11.03 o
 -12   2  13        0.17       24.03      7.72 o
 -10   2  13     2084.73     2133.25     84.68 o
  -8   2  13      602.28      561.52     16.93 o
  -6   2  13     1128.90     1258.99     73.55 o
  -4   2  13     3030.65     2942.64    169.45 o
  -2   2  13       26.90       36.73      7.38 o
   0   2  13      938.15      985.04     53.27 o
   2   2  13     2104.13     2145.28    352.55 o
   4   2  13      180.39      134.78     13.97 o
   6   2  13      292.54      325.94     16.37 o
   8   2  13      260.16      334.96     13.41 o
 -15   3  13       68.00       32.02      9.63 o
 -13   3  13     1048.26     1058.92     27.36 o
 -11   3  13      269.06      267.58     18.61 o
  -9   3  13        0.68       15.98      6.96 o
  -7   3  13     4033.55     4093.68    176.50 o
  -5   3  13      965.25      991.32     17.67 o
  -3   3  13     1117.03     1314.03     21.71 o
  -1   3  13     7365.47     8152.62    182.07 o
   1   3  13      552.15      515.39     90.81 o
   3   3  13      716.85      787.90     38.31 o
   5   3  13     1337.84     1481.83    391.69 o
   7   3  13      619.49      544.15     35.35 o
 -14   4  13      571.79      489.45     51.64 o
 -12   4  13       34.85       53.94     13.54 o
 -10   4  13      783.03      779.08     22.09 o
  -8   4  13     2369.13     2409.93     99.07 o
  -6   4  13     2892.78     3126.23     77.05 o
  -4   4  13      917.19      955.51     26.73 o
  -2   4  13      620.75      627.05     13.68 o
   0   4  13     2528.69     2723.47    503.78 o
   2   4  13      556.44      516.93     53.02 o
   4   4  13       19.67       21.90     11.24 o
   6   4  13      595.88      591.30    128.06 o
 -13   5  13       40.14       64.00     14.90 o
 -11   5  13      881.04      765.20     45.90 o
  -9   5  13      187.85      211.25      8.51 o
  -7   5  13      276.10      302.61     16.37 o
  -5   5  13     1281.42     1139.23     61.92 o
  -3   5  13     1257.77     1302.95     45.64 o
  -1   5  13      378.86      421.29     45.38 o
   1   5  13      120.69      138.74     16.08 o
   3   5  13      838.65      713.33     65.15 o
   5   5  13       74.39       70.92     24.09 o
 -12   6  13       98.60       96.70     14.30 o
 -10   6  13      184.04      167.00     21.74 o
  -8   6  13       10.13       21.99     12.69 o
  -6   6  13      133.32      121.41      9.98 o
  -4   6  13      854.75      808.07    145.04 o
  -2   6  13       74.97      118.57     17.41 o
   0   6  13        3.87       -3.13      8.78 o
   2   6  13      202.27      201.41     35.77 o
   4   6  13      209.85      139.36     12.83 o
  -9   7  13      106.65      103.85     10.69 o
  -7   7  13        9.69        1.52     10.34 o
  -5   7  13       13.11       12.72     11.56 o
  -3   7  13       99.19      115.22     17.46 o
  -1   7  13        1.58       -7.31     10.20 o
   1   7  13        2.73       -0.07     11.94 o
   3   7  13        3.35       12.49     12.49 o
  -6   8  13       12.29       38.84     16.38 o
  -4   8  13      387.93      343.18     22.00 o
  -2   8  13      108.38      109.56     10.05 o
   0   8  13       14.75       16.84     12.47 o
 -14   0  14      339.76      247.96     11.19 o
 -12   0  14        1.83       13.57     48.02 o
 -10   0  14     3874.87     4115.48     22.27 o
  -8   0  14       14.56       17.75     12.57 o
  -6   0  14      243.99      293.47     11.23 o
  -4   0  14     7509.15     7168.79   1122.65 o
  -2   0  14      144.74      166.44     27.13 o
   0   0  14     2032.89     2181.74     87.19 o
   2   0  14     2315.46     2591.12    168.39 o
   4   0  14     1141.95     1015.89     19.36 o
   6   0  14      230.84      265.15     21.33 o
   8   0  14      151.60      191.98     16.47 o
 -15   1  14       15.94       31.85      8.59 o
 -13   1  14      309.46      369.71     19.18 o
 -11   1  14      758.21      642.60     41.18 o
  -9   1  14      420.98      499.32      8.44 o
  -7   1  14     2739.69     2903.89     52.41 o
  -5   1  14      243.15      217.33     24.02 o
  -3   1  14     2949.71     3176.76     80.15 o
  -1   1  14      900.33     1072.64     20.30 o
   1   1  14       12.03       34.51      7.09 o
   3   1  14     1135.84     1232.69    243.58 o
   5   1  14      120.99      153.93     12.02 o
   7   1  14       56.43       24.90     15.01 o
 -14   2  14      479.04      444.26     29.00 o
 -12   2  14      169.44      197.42      9.23 o
 -10   2  14      116.60      148.06      8.14 o
  -8   2  14     1324.92     1209.20     53.79 o
  -6   2  14     1649.84     1757.85     87.36 o
  -4   2  14      237.19      234.54     13.44 o
  -2   2  14      590.91      570.30     39.31 o
   0   2  14     2324.45     2529.54     91.17 o
   2   2  14       49.58       55.84     31.70 o
   4   2  14        0.65      -11.61     18.81 o
   6   2  14      708.81      654.95     69.22 o
 -13   3  14       72.24      102.09     15.73 o
 -11   3  14        0.51       14.69     14.50 o
  -9   3  14        2.02        5.26      9.36 o
  -7   3  14       34.79       82.46      9.34 o
  -5   3  14        5.46       17.70      9.95 o
  -3   3  14      126.02      158.86     12.65 o
  -1   3  14      374.86      362.37     17.29 o
   1   3  14       93.90       57.32     15.32 o
   3   3  14       15.91       42.09      9.77 o
   5   3  14       84.00      101.32     15.18 o
   7   3  14       54.45       12.15     15.43 o
 -12   4  14      324.29      275.84     27.94 o
 -10   4  14       16.94       35.86      8.75 o
  -8   4  14        6.75       -3.64     12.08 o
  -6   4  14      321.89      361.07     20.21 o
  -4   4  14       76.16       89.02      9.06 o
  -2   4  14      276.33      272.50     21.80 o
   0   4  14      410.02      426.01     59.84 o
   2   4  14       15.72       24.23      9.57 o
   4   4  14      145.01      140.35     12.21 o
   6   4  14      190.77      207.53     16.17 o
 -11   5  14        0.30        9.97     10.05 o
  -9   5  14        3.10        5.28     10.69 o
  -7   5  14     1417.38     1472.37     60.12 o
  -5   5  14       69.66       99.66      8.22 o
  -3   5  14      119.15      130.38      9.06 o
  -1   5  14     1017.82     1064.33     60.98 o
   1   5  14      113.91      113.41     16.87 o
   3   5  14      138.71      174.03     28.32 o
   5   5  14      211.34      227.02     56.95 o
 -10   6  14      727.78      622.24     36.15 o
  -8   6  14       17.27       -2.28      7.72 o
  -6   6  14      195.25      217.09     19.54 o
  -4   6  14     1284.32     1193.45    220.49 o
  -2   6  14       44.98       82.82     16.11 o
   0   6  14      483.05      508.55     59.57 o
   2   6  14      267.08      238.03     41.16 o
  -7   7  14      268.83      270.50     63.57 o
  -5   7  14      235.19      189.73     13.71 o
  -3   7  14     1000.61      963.40     94.58 o
  -1   7  14       46.49       35.23     12.87 o
   1   7  14       39.32       35.68     18.55 o
 -13   1  15        1.38        7.31      9.24 o
 -11   1  15      312.15      290.77     15.06 o
  -9   1  15      708.46      846.05     20.55 o
  -7   1  15        2.44       18.49      7.51 o
  -5   1  15      416.24      474.09     19.13 o
  -3   1  15     1380.13     1627.32     33.54 o
  -1   1  15        5.69       17.89     14.81 o
   1   1  15       47.54       86.84      8.16 o
   3   1  15      758.55      874.52    145.21 o
   5   1  15       16.62       15.15     11.74 o
 -14   2  15       44.58       32.17      8.18 o
 -12   2  15      105.73      142.51     13.42 o
 -10   2  15      617.05      711.33     16.39 o
  -8   2  15      103.51       79.36      8.66 o
  -6   2  15      694.80      750.27     46.43 o
  -4   2  15     1757.72     1873.14    106.56 o
  -2   2  15      223.68      255.31     10.34 o
   0   2  15      690.53      815.54     17.07 o
   2   2  15      464.61      487.71     88.42 o
   4   2  15      396.27      407.85    118.46 o
   6   2  15       60.09       78.27     16.70 o
 -13   3  15      787.75      757.40     32.63 o
 -11   3  15      130.56      125.57      9.56 o
  -9   3  15      667.86      742.24     36.75 o
  -7   3  15     1896.10     2021.75     94.06 o
  -5   3  15      295.85      355.22     10.34 o
  -3   3  15      429.11      520.36     18.59 o
  -1   3  15     1554.00     1741.61    112.25 o
   1   3  15      746.91      663.51    112.34 o
   3   3  15       91.59       75.29     10.34 o
   5   3  15      312.02      385.63     30.65 o
 -12   4  15      231.71      237.58     24.16 o
 -10   4  15      161.92      149.76      9.47 o
  -8   4  15      725.57      684.55     30.03 o
  -6   4  15     1398.17     1406.57     56.93 o
  -4   4  15      655.72      655.01     26.97 o
  -2   4  15        3.30       25.54      9.79 o
   0   4  15     1245.95     1253.88    231.16 o
   2   4  15      133.37      170.74     10.81 o
   4   4  15       66.54       57.09     23.75 o
 -11   5  15      345.97      274.14     11.55 o
  -9   5  15      359.55      339.11     31.20 o
  -7   5  15      169.50      162.32     10.24 o
  -5   5  15      152.24      159.13     10.25 o
  -3   5  15      860.20      947.88     31.98 o
  -1   5  15       88.07       84.91     10.30 o
   1   5  15       26.28       46.75     22.84 o
   3   5  15      327.93      293.08     22.87 o
  -8   6  15        0.44       16.63      9.31 o
  -6   6  15       22.52       12.91     10.46 o
  -4   6  15      267.63      244.15     49.43 o
  -2   6  15       25.44       48.11     12.13 o
   0   6  15        0.76       19.34     10.37 o
  -5   7  15        8.28        6.66     15.70 o
 -12   0  16       23.18       -0.08     14.55 o
 -10   0  16     1832.51     1780.30    246.98 o
  -8   0  16      123.46      201.77     14.41 o
  -6   0  16      784.11      871.76     53.44 o
  -4   0  16     1177.42     1273.47     40.84 o
  -2   0  16      701.79      702.17    120.26 o
   0   0  16      264.62      318.82     11.18 o
   2   0  16      438.25      513.67     69.81 o
   4   0  16      528.61      519.51     17.97 o
 -13   1  16      338.67      293.19      9.10 o
 -11   1  16       60.96       88.38     10.15 o
  -9   1  16      526.90      612.41     24.31 o
  -7   1  16      634.95      644.03     43.82 o
  -5   1  16       26.54       53.87     11.68 o
  -3   1  16     1616.37     1818.40     12.25 o
  -1   1  16      378.27      473.77     32.39 o
   1   1  16      197.05      197.18     13.14 o
   3   1  16      649.18      643.93     17.76 o
   5   1  16        7.22       38.99     21.69 o
 -12   2  16      206.67      201.83      8.72 o
 -10   2  16       45.71       61.19      9.77 o
  -8   2  16      252.07      223.84     12.35 o
  -6   2  16     1107.70     1127.70     87.85 o
  -4   2  16       16.12       15.49      8.53 o
  -2   2  16        5.72       19.97     13.08 o
   0   2  16      807.35      870.49     21.84 o
   2   2  16       47.34       32.17     10.43 o
   4   2  16        0.73      -14.20     14.20 o
 -11   3  16       62.99       45.02     10.83 o
  -9   3  16        3.08       25.41      9.61 o
  -7   3  16      309.83      283.82     10.79 o
  -5   3  16       40.55       54.84     10.61 o
  -3   3  16        0.58       28.96     10.64 o
  -1   3  16      149.99      154.56     19.63 o
   1   3  16      149.65      128.91     24.20 o
   3   3  16        2.23       15.18     13.01 o
 -10   4  16       10.22       18.39     14.95 o
  -8   4  16       53.27       59.18      8.41 o
  -6   4  16      457.02      465.22     20.79 o
  -4   4  16        8.76       20.04      8.85 o
  -2   4  16       22.63       40.46      8.17 o
   0   4  16      369.12      421.19     46.93 o
   2   4  16       43.06       65.51     13.21 o
  -9   5  16       56.13       58.66      8.68 o
  -7   5  16      355.28      375.92     26.43 o
  -5   5  16      153.57      174.10     15.67 o
  -3   5  16      122.25      123.34     42.43 o
  -1   5  16      155.82      164.30     14.98 o
   1   5  16      178.65      157.62     32.32 o
  -6   6  16      191.13      165.98     16.94 o
  -4   6  16      226.11      160.97     39.81 o
 -11   1  17       75.00       58.53      8.77 o
  -9   1  17      446.82      475.13     22.38 o
  -7   1  17        0.40       15.64      7.45 o
  -5   1  17        9.85       22.42     16.93 o
  -3   1  17      595.65      598.63     46.40 o
  -1   1  17       51.30       71.92      8.89 o
   1   1  17        0.66       17.04     14.59 o
   3   1  17      134.25      146.06     24.32 o
 -10   2  17      321.46      294.47     10.12 o
  -8   2  17       94.49      110.15     10.44 o
  -6   2  17      314.75      324.07     23.07 o
  -4   2  17      294.68      330.49     26.33 o
  -2   2  17      318.01      360.16     24.26 o
   0   2  17      132.09      163.36     30.13 o
   2   2  17       80.20      132.03     12.75 o
  -9   3  17      112.96      151.82     10.75 o
  -7   3  17      912.09      737.14     32.88 o
  -5   3  17      299.17      391.92     25.48 o
  -3   3  17      234.62      312.24     26.59 o
  -1   3  17      545.32      591.38     52.75 o
   1   3  17      622.27      573.77     30.66 o
  -8   4  17        4.90        0.24     12.02 o
  -6   4  17      670.70      684.09     17.57 o
  -4   4  17       96.17       93.49     10.83 o
  -2   4  17       85.41       53.45     10.63 o
   0   4  17      441.61      351.49     21.24 o
  -5   5  17        1.87       -8.44     17.94 o
 -10   0  18      372.96      352.09     14.12 o
  -8   0  18       70.75      138.06     24.79 o
  -6   0  18      307.06      265.11     23.60 o
  -4   0  18      547.80      541.76     55.97 o
  -2   0  18      622.15      539.88     64.75 o
   0   0  18      155.31      199.35     15.46 o
  -9   1  18      548.24      529.15     33.39 o
  -7   1  18       87.09      122.12     21.59 o
  -5   1  18      129.53      136.73      8.25 o
  -3   1  18      459.83      558.45     60.08 o
  -1   1  18        0.02       -7.91      7.91 o
  -8   2  18       28.13       18.03     14.91 o
  -6   2  18      417.53      439.29     26.87 o
  -4   2  18        0.32       -4.50     10.23 o
  -2   2  18        0.19        1.80      8.46 o
  -7   3  18       47.63       56.80     13.31 o
  -5   3  18       34.49       62.75     15.74 o
  -3   3  18       12.15       34.32     13.13 o
 
